# Supplementary material for: 5-(2-Methoxy­benz­yl)-4-(2-methoxy­phen­yl)-4H-1,2,4-triazol-3-ol
Source: Acta Crystallogr Sect E Struct Rep Online. 2009 Jan 17;65(Pt 2):o329. doi: 10.1107/S1600536809001482 (PMC2968299; doi:10.1107/S1600536809001482)
Supplement: Supplementary file 2 [file e-65-0o329-Isup2.hkl]

# 
# h,k,l, Fc-squared, Fo-squared, sigma(Fo-squared) and status flag 
# 
data_I
_shelx_title ' s3112m in P2(1)/c' 
_shelx_refln_list_code          4 
_shelx_F_calc_maximum      165.45 
_exptl_crystal_F_000       656.00 
_reflns_d_resolution_high  0.7991 
 
loop_ 
 _symmetry_equiv_pos_as_xyz 
 'x, y, z' 
 '-x, y+1/2, -z+1/2' 
 '-x, -y, -z' 
 'x, -y-1/2, z-1/2' 
 
_cell_length_a     7.4941 
_cell_length_b     8.3730 
_cell_length_c    24.7704 
_cell_angle_alpha  90.000 
_cell_angle_beta   97.455 
_cell_angle_gamma  90.000 
 
_shelx_F_squared_multiplier     1.000 
 
loop_ 
 _refln_index_h 
 _refln_index_k 
 _refln_index_l 
 _refln_F_squared_calc 
 _refln_F_squared_meas 
 _refln_F_squared_sigma 
 _refln_observed_status 
   1   0   0     1790.42     1774.43     35.68 o 
   2   0   0    10951.10    11015.84    374.85 o 
   3   0   0     1448.47     1451.46     10.79 o 
   4   0   0     1177.87     1245.26     11.27 o 
   5   0   0      621.78      614.49      8.63 o 
   6   0   0      423.80      432.39     10.55 o 
   7   0   0      132.30      138.25      6.83 o 
   8   0   0       93.57       99.34      9.14 o 
   9   0   0      600.25      651.02     24.33 o 
   1   1   0      544.07      555.06      8.69 o 
   2   1   0       81.34       82.08      1.94 o 
   3   1   0      631.17      658.58      7.02 o 
   4   1   0       48.26       51.34      1.76 o 
   5   1   0       67.17       70.49      2.18 o 
   6   1   0        6.70        7.59      1.59 o 
   7   1   0      307.85      294.64      6.79 o 
   8   1   0       93.43      101.62      5.22 o 
   9   1   0       91.89       94.61      6.71 o 
   0   2   0     2168.90     2364.39     41.75 o 
   1   2   0     5633.17     5872.21    100.23 o 
   2   2   0     1241.61     1220.01     17.85 o 
   3   2   0      753.53      797.49     10.07 o 
   4   2   0      260.92      264.15      5.49 o 
   5   2   0      230.95      207.77      4.81 o 
   6   2   0       62.63       52.84      2.71 o 
   7   2   0      283.13      269.73      8.02 o 
   8   2   0       34.54       38.18      3.38 o 
   9   2   0        1.96        5.85      2.33 o 
   1   3   0     4050.15     4500.43     84.12 o 
   2   3   0      134.57      126.05      3.29 o 
   3   3   0      472.74      514.96      5.71 o 
   4   3   0      371.71      394.06      6.36 o 
   5   3   0      320.12      340.09      7.93 o 
   6   3   0      415.34      402.59      7.76 o 
   7   3   0        3.17        5.27      1.82 o 
   8   3   0        0.08        3.95      1.77 o 
   0   4   0      154.73      171.18      3.99 o 
   1   4   0       24.72       12.45      1.28 o 
   2   4   0      728.63      759.27      9.92 o 
   3   4   0     1493.45     1449.18     20.18 o 
   4   4   0       17.01       21.21      1.70 o 
   5   4   0       73.42       78.48      3.57 o 
   6   4   0      931.45      817.21     11.50 o 
   7   4   0       42.97       40.59      2.95 o 
   8   4   0        3.36        5.38      2.02 o 
   1   5   0       86.08       90.13      2.30 o 
   2   5   0      218.61      225.47      3.55 o 
   3   5   0      987.25      999.52     36.02 o 
   4   5   0      180.69      184.06      5.06 o 
   5   5   0       13.84       13.42      2.10 o 
   6   5   0        6.28        9.65      1.87 o 
   7   5   0       47.45       48.30      3.95 o 
   8   5   0        5.58       14.30      2.41 o 
   0   6   0      870.00      896.71     13.45 o 
   1   6   0     1200.94     1207.23     16.93 o 
   2   6   0     1397.78     1406.35     21.44 o 
   3   6   0      232.98      213.81      5.43 o 
   4   6   0      697.32      653.01      9.94 o 
   5   6   0      255.45      220.30      7.44 o 
   6   6   0      193.82      184.15      7.24 o 
   7   6   0        5.45        7.73      2.42 o 
   1   7   0      420.67      390.81     10.38 o 
   2   7   0      139.56      149.38      4.13 o 
   3   7   0      259.47      263.36      6.38 o 
   4   7   0      180.19      167.43      6.55 o 
   5   7   0       21.12       23.72      3.04 o 
   6   7   0        0.66        3.99      2.09 o 
   0   8   0      904.31      949.53     20.96 o 
   1   8   0      508.85      478.06      7.77 o 
   2   8   0      144.27      133.23      5.66 o 
   3   8   0      166.80      158.14      6.43 o 
   4   8   0        0.21        0.16      1.77 o 
   5   8   0       82.32       82.06      5.19 o 
   6   8   0        0.40        4.39      1.87 o 
   1   9   0      180.84      212.75      7.08 o 
   2   9   0       96.03       87.65      4.88 o 
   3   9   0        1.95        4.48      1.92 o 
   4   9   0        5.86       16.01      2.67 o 
   1  10   0       57.51       65.63      7.51 o 
   2  10   0       15.22       21.35      5.38 o 
  -9   1   1      402.37      441.83     14.10 o 
  -8   1   1      255.11      245.12      7.89 o 
  -7   1   1       71.33       68.96      3.57 o 
  -6   1   1      155.23      153.54      4.03 o 
  -5   1   1      134.41      131.66      2.84 o 
  -4   1   1       80.20       75.53      2.03 o 
  -3   1   1      115.07       96.47      2.15 o 
  -2   1   1      167.30      170.26      2.32 o 
  -1   1   1      431.13      444.48      7.52 o 
   0   1   1      412.36      447.63      4.63 o 
   1   1   1    15978.12    15538.02    353.76 o 
   2   1   1     2808.20     2702.27     39.58 o 
   3   1   1      518.48      486.33      4.57 o 
   4   1   1      454.32      453.08      4.68 o 
   5   1   1      151.96      127.11      2.83 o 
   6   1   1       47.15       46.97      2.50 o 
   7   1   1      428.21      430.72      9.73 o 
   8   1   1        1.85        4.53      1.87 o 
   9   1   1        8.86       20.75      3.64 o 
  -9   2   1        4.22        9.89      2.11 o 
  -8   2   1      111.15      119.85      5.65 o 
  -7   2   1      258.03      228.75      6.15 o 
  -6   2   1        9.33       11.99      1.77 o 
  -5   2   1      128.78      135.91      4.49 o 
  -4   2   1      248.06      333.00      6.33 o 
  -3   2   1     4445.29     4818.05     77.22 o 
  -2   2   1      711.47      698.27     14.14 o 
  -1   2   1    19245.70    19953.80    388.22 o 
   0   2   1      210.69      229.83      2.26 o 
   1   2   1     3017.41     3144.64     36.14 o 
   2   2   1     8150.45     8432.83     66.13 o 
   3   2   1     2572.79     2830.51     41.49 o 
   4   2   1      530.66      487.78     11.63 o 
   5   2   1       12.96       12.07      1.49 o 
   6   2   1      186.65      180.08      5.13 o 
   7   2   1        9.21       15.53      2.20 o 
   8   2   1      247.38      223.69      9.53 o 
   9   2   1       17.09       21.01      3.51 o 
  -8   3   1        0.81        4.70      2.86 o 
  -7   3   1      120.62      115.05      4.60 o 
  -6   3   1        5.39        3.32      2.04 o 
  -5   3   1       77.15       70.49      2.81 o 
  -4   3   1      580.95      597.17      6.79 o 
  -3   3   1      150.90      149.37      3.20 o 
  -2   3   1     1676.01     1682.24     15.97 o 
  -1   3   1     2165.06     2313.27     35.58 o 
   0   3   1     2144.71     2285.98     26.93 o 
   1   3   1     2222.21     2346.15     30.24 o 
   2   3   1     5290.76     5648.16    110.31 o 
   3   3   1     1363.48     1365.28     17.42 o 
   4   3   1       19.94       15.62      1.54 o 
   5   3   1      123.30      124.30      3.54 o 
   6   3   1      121.33      121.68      4.46 o 
   7   3   1      124.63      128.60      4.91 o 
   8   3   1       15.33       15.90      2.54 o 
  -8   4   1        0.65        3.01      1.90 o 
  -7   4   1       23.66       20.85      2.34 o 
  -6   4   1        5.07        3.23      1.79 o 
  -5   4   1       19.91       16.96      1.83 o 
  -4   4   1       10.98        8.62      1.42 o 
  -3   4   1     1286.23     1371.48     20.60 o 
  -2   4   1       54.06       44.79      1.91 o 
  -1   4   1      552.67      645.15      9.23 o 
   0   4   1       63.08       71.99      1.96 o 
   1   4   1     2449.71     2605.55     35.69 o 
   2   4   1      245.38      232.06      3.31 o 
   3   4   1      206.87      183.75      3.72 o 
   4   4   1       71.00       65.42      2.55 o 
   5   4   1       49.50       45.26      3.26 o 
   6   4   1       13.53       13.51      2.10 o 
   7   4   1       30.43       23.35      2.47 o 
   8   4   1      117.52      142.80      5.50 o 
  -8   5   1       29.38       33.47      3.50 o 
  -7   5   1       83.47       77.03      4.80 o 
  -6   5   1        1.67        2.73      2.14 o 
  -5   5   1      641.65      566.54      9.24 o 
  -4   5   1     1323.94     1337.81     13.75 o 
  -3   5   1     1243.30     1257.20     31.36 o 
  -2   5   1      653.16      662.58      7.26 o 
  -1   5   1      212.29      230.01      4.70 o 
   0   5   1      537.31      639.55      8.91 o 
   1   5   1      241.89      277.45      3.99 o 
   2   5   1     1362.66     1425.64     21.07 o 
   3   5   1      690.48      695.47     15.19 o 
   4   5   1        1.01        2.17      1.55 o 
   5   5   1       40.09       26.77      2.87 o 
   6   5   1      263.41      222.20      6.33 o 
   7   5   1       42.47       40.15      3.00 o 
   8   5   1       85.69      104.57      5.75 o 
  -7   6   1        2.97        4.95      2.16 o 
  -6   6   1       71.10       75.03      4.85 o 
  -5   6   1       79.88       84.33      4.90 o 
  -4   6   1     1268.66     1258.01     13.75 o 
  -3   6   1       23.71       25.47      1.96 o 
  -2   6   1      279.64      282.97      5.88 o 
  -1   6   1      641.63      669.72      9.43 o 
   0   6   1        2.67        2.69      0.92 o 
   1   6   1     1024.40     1018.26     19.03 o 
   2   6   1      471.38      465.95     15.49 o 
   3   6   1        9.85       15.67      2.05 o 
   4   6   1     1865.92     1840.55     17.06 o 
   5   6   1      169.98      145.84      5.09 o 
   6   6   1       98.94       81.87      5.00 o 
   7   6   1       28.44       33.76      3.54 o 
  -6   7   1       34.89       32.77      4.20 o 
  -5   7   1       37.62       40.64      3.71 o 
  -4   7   1       24.99       20.59      2.99 o 
  -3   7   1        0.34       -2.10      2.10 o 
  -2   7   1       10.71        6.74      1.45 o 
  -1   7   1        0.15        1.14      1.41 o 
   0   7   1      221.86      219.21      4.66 o 
   1   7   1      165.21      167.47      4.16 o 
   2   7   1       26.93       22.60      2.27 o 
   3   7   1       95.11       90.68      3.93 o 
   4   7   1      156.85      156.53      5.29 o 
   5   7   1       92.90       94.74      5.40 o 
   6   7   1      266.49      235.15      8.50 o 
  -6   8   1       57.77       72.30      4.80 o 
  -5   8   1        8.78       11.11      2.58 o 
  -4   8   1      168.11      146.46      6.46 o 
  -3   8   1       14.47       14.18      2.63 o 
  -2   8   1       73.19       61.71      4.14 o 
  -1   8   1       29.92       29.37      2.60 o 
   0   8   1      993.83     1018.00      9.89 o 
   1   8   1      312.36      276.71      6.49 o 
   2   8   1      176.62      164.28      5.23 o 
   3   8   1       24.62       31.40      3.29 o 
   4   8   1       56.22       49.46      3.96 o 
   5   8   1      340.13      320.99      9.84 o 
  -4   9   1       17.43       23.11      3.03 o 
  -3   9   1      270.60      292.70      9.03 o 
  -2   9   1       19.15       24.62      2.87 o 
  -1   9   1      169.39      178.35      6.51 o 
   0   9   1      200.32      201.40      6.73 o 
   1   9   1      286.09      296.32     10.32 o 
   2   9   1      162.02      152.64      6.28 o 
   3   9   1        0.04       -0.34      3.14 o 
   4   9   1        8.80        9.52      2.32 o 
  -2  10   1      295.73      284.42     11.17 o 
  -1  10   1       16.14       14.50      3.78 o 
   1  10   1       36.67       45.85      6.54 o 
   2  10   1       41.03       47.96      4.89 o 
  -9   0   2       76.12       86.19      8.81 o 
  -8   0   2     1403.07     1408.95     22.80 o 
  -7   0   2        6.29        7.53      2.64 o 
  -6   0   2     1700.55     1756.78     21.66 o 
  -5   0   2        0.00        1.25      1.92 o 
  -4   0   2     2094.41     2243.57     36.20 o 
  -3   0   2      165.07      179.04      6.73 o 
  -2   0   2     3572.56     3658.02    137.03 o 
  -1   0   2     4469.04     4463.62    155.30 o 
   1   0   2     7016.77     6835.81     90.84 o 
   2   0   2     1050.24     1013.94     12.15 o 
   3   0   2      388.55      381.69      5.41 o 
   4   0   2       18.97       10.37      1.66 o 
   5   0   2     2667.43     2813.46     20.02 o 
   6   0   2      843.93      887.31     15.15 o 
   7   0   2        8.78        9.93      2.79 o 
   8   0   2      743.03      720.31     24.17 o 
   9   0   2      160.74      193.65     13.61 o 
  -9   1   2       63.30       72.79      4.58 o 
  -8   1   2        6.25       10.16      2.26 o 
  -7   1   2      361.36      335.95      7.29 o 
  -6   1   2      432.94      427.18      6.68 o 
  -5   1   2       81.69       90.03      2.38 o 
  -4   1   2      181.66      194.53      3.15 o 
  -3   1   2      240.05      240.62      7.01 o 
  -2   1   2     1957.83     2015.25     49.61 o 
  -1   1   2     2269.66     2394.87     42.17 o 
   0   1   2     3156.61     3241.84     33.21 o 
   1   1   2     1037.25     1085.59     15.51 o 
   2   1   2     1330.00     1282.46     10.85 o 
   3   1   2        7.04       11.31      1.15 o 
   4   1   2      730.66      764.96      6.19 o 
   5   1   2      108.66      112.38      2.71 o 
   6   1   2     1282.45     1285.62     11.45 o 
   7   1   2      285.07      287.99      8.05 o 
   8   1   2        0.13        1.38      2.31 o 
   9   1   2       13.87       16.28      3.32 o 
  -9   2   2       28.58       34.35      3.27 o 
  -8   2   2       15.21       18.36      2.48 o 
  -7   2   2       89.09       91.91      3.59 o 
  -6   2   2      684.97      662.48     10.70 o 
  -5   2   2       63.03       62.68      2.57 o 
  -4   2   2       34.14       40.79      1.93 o 
  -3   2   2      348.23      367.12      4.68 o 
  -2   2   2      202.96      203.57      2.91 o 
  -1   2   2     2193.51     2240.11     41.14 o 
   0   2   2      436.50      398.03      5.67 o 
   1   2   2     1215.49     1209.81     14.82 o 
   2   2   2      167.38      173.44      2.25 o 
   3   2   2      928.50      927.10      8.97 o 
   4   2   2      369.66      366.17      4.15 o 
   5   2   2      188.32      182.98      4.05 o 
   6   2   2     1255.84     1199.95     13.11 o 
   7   2   2      243.28      221.73      6.14 o 
   8   2   2      141.92      153.50      6.44 o 
   9   2   2       14.29       20.16      4.53 o 
  -8   3   2       86.79      101.94      5.26 o 
  -7   3   2       18.84       21.89      2.35 o 
  -6   3   2      115.03      104.94      3.62 o 
  -5   3   2        3.50        1.94      1.36 o 
  -4   3   2     1073.78     1119.63     18.51 o 
  -3   3   2      541.29      626.97      9.22 o 
  -2   3   2      435.41      462.47      5.40 o 
  -1   3   2     5341.24     5697.99     72.65 o 
   0   3   2       11.60       12.25      0.80 o 
   1   3   2      676.71      706.30      6.39 o 
   2   3   2     2437.40     2647.70     35.69 o 
   3   3   2        4.01        8.10      0.93 o 
   4   3   2       28.59       29.25      1.79 o 
   5   3   2      507.25      520.55      8.23 o 
   6   3   2      121.64      122.38      4.53 o 
   7   3   2      122.26      115.27      4.66 o 
   8   3   2       10.43       11.24      3.23 o 
  -8   4   2        0.49        5.40      2.09 o 
  -7   4   2        5.91        5.89      2.76 o 
  -6   4   2      156.56      138.84      4.82 o 
  -5   4   2      548.90      521.62     11.38 o 
  -4   4   2      320.39      316.44      5.23 o 
  -3   4   2       14.42       12.44      1.33 o 
  -2   4   2      614.42      652.09      8.62 o 
  -1   4   2       18.48       23.97      1.35 o 
   0   4   2       11.69        7.01      1.05 o 
   1   4   2      732.87      826.48     12.31 o 
   2   4   2     3359.86     3691.87     48.34 o 
   3   4   2     1371.98     1277.02     13.87 o 
   4   4   2       94.12       92.62      4.01 o 
   5   4   2       18.36       15.38      2.17 o 
   6   4   2       57.25       47.61      3.16 o 
   7   4   2        0.01        2.50      1.50 o 
   8   4   2       82.53       89.65      4.41 o 
  -8   5   2       58.12       61.59      4.52 o 
  -7   5   2       89.09       85.62      6.58 o 
  -6   5   2        0.37       -0.68      2.05 o 
  -5   5   2      734.51      690.83     12.97 o 
  -4   5   2      142.04      134.32      3.74 o 
  -3   5   2      222.08      220.63      4.38 o 
  -2   5   2      350.78      296.97      4.39 o 
  -1   5   2       63.31       55.53      1.87 o 
   0   5   2      488.06      540.25      7.75 o 
   1   5   2       26.62       25.48      1.41 o 
   2   5   2      345.01      364.46      5.69 o 
   3   5   2       50.90       48.31      2.74 o 
   4   5   2      294.51      297.14      7.38 o 
   5   5   2      100.51       89.91      4.04 o 
   6   5   2       13.75       13.27      2.08 o 
   7   5   2       10.62       11.85      2.05 o 
   8   5   2       64.18       66.69      4.86 o 
  -7   6   2        6.52       10.84      2.46 o 
  -6   6   2       10.57       18.82      2.87 o 
  -5   6   2      581.23      580.06     12.86 o 
  -4   6   2        0.02        0.64      2.19 o 
  -3   6   2      177.97      175.11      4.75 o 
  -2   6   2      625.33      631.33     12.60 o 
  -1   6   2      140.69      149.93      4.62 o 
   0   6   2      401.72      384.31      7.46 o 
   1   6   2      152.93      153.45      3.80 o 
   2   6   2      274.48      279.35      5.08 o 
   3   6   2        1.07        1.41      1.61 o 
   4   6   2      428.04      396.69      7.89 o 
   5   6   2      190.90      193.08      5.90 o 
   6   6   2        5.10        4.29      1.57 o 
   7   6   2       74.73       52.43      4.22 o 
  -6   7   2      151.62      147.60      6.78 o 
  -5   7   2        0.06       -0.52      1.94 o 
  -4   7   2      368.80      376.84     11.61 o 
  -3   7   2      245.23      223.08      7.12 o 
  -2   7   2        3.62        3.73      1.75 o 
  -1   7   2      655.02      643.72      8.10 o 
   0   7   2       78.64       65.04      2.47 o 
   1   7   2      614.32      613.89      7.84 o 
   2   7   2        1.48        1.34      1.52 o 
   3   7   2       21.73       19.37      2.62 o 
   4   7   2      113.99      115.05      4.62 o 
   5   7   2      175.17      130.85      6.14 o 
   6   7   2      153.59      142.79      6.69 o 
  -6   8   2        2.92        5.27      2.24 o 
  -5   8   2        6.28       13.63      2.77 o 
  -4   8   2       42.40       42.78      3.82 o 
  -3   8   2       28.79       30.84      3.15 o 
  -2   8   2       81.79       70.49      3.64 o 
  -1   8   2        9.62        9.32      1.96 o 
   0   8   2       17.19       20.76      1.94 o 
   1   8   2      348.31      326.28      7.10 o 
   2   8   2       56.55       58.69      3.40 o 
   3   8   2        2.10        1.08      1.93 o 
   4   8   2        2.57        3.13      2.05 o 
   5   8   2      135.87      128.55      6.33 o 
  -4   9   2       38.19       43.94      3.97 o 
  -3   9   2       70.05       65.31      4.62 o 
  -2   9   2        2.97        7.78      2.08 o 
  -1   9   2        1.65        2.57      1.62 o 
   0   9   2      123.11      123.35      9.54 o 
   1   9   2        0.01        4.06      1.69 o 
   2   9   2        2.05        3.50      2.43 o 
   3   9   2       24.39       33.94      3.49 o 
   4   9   2      172.77      188.98      7.62 o 
  -2  10   2       80.86      104.27      5.56 o 
   0  10   2       43.51       40.25      6.90 o 
   1  10   2        7.60        3.74      3.53 o 
   2  10   2        6.35        9.73      2.86 o 
  -9   1   3      223.31      219.36      7.91 o 
  -8   1   3       96.16       99.71      4.39 o 
  -7   1   3      378.34      376.81      7.71 o 
  -6   1   3      255.27      261.55      5.18 o 
  -5   1   3       11.94       13.25      1.48 o 
  -4   1   3     4233.76     4729.13     98.51 o 
  -3   1   3      689.44      690.08     11.79 o 
  -2   1   3      441.95      452.58     11.26 o 
  -1   1   3    10686.95    10556.34    294.14 o 
   0   1   3     2151.45     2194.73     19.20 o 
   1   1   3      744.97      684.25      6.29 o 
   2   1   3        5.96        7.46      0.66 o 
   3   1   3      139.14      151.59      2.55 o 
   4   1   3      133.41      125.66      2.59 o 
   5   1   3     1907.79     1841.90     36.00 o 
   6   1   3       63.95       55.75      2.66 o 
   7   1   3     1063.18     1078.50     15.55 o 
   8   1   3       24.92       25.46      3.66 o 
   9   1   3        1.23        9.91      2.62 o 
  -9   2   3      152.67      154.75      8.37 o 
  -8   2   3       55.04       55.48      3.95 o 
  -7   2   3        5.38        4.55      1.79 o 
  -6   2   3      434.50      397.82     11.22 o 
  -5   2   3       53.14       48.90      2.41 o 
  -4   2   3      420.34      373.95      6.56 o 
  -3   2   3      606.68      574.29     10.34 o 
  -2   2   3       24.43       22.16      1.14 o 
  -1   2   3       47.03       35.90      0.96 o 
   0   2   3     3136.39     3168.02     25.97 o 
   1   2   3      324.50      298.97      2.87 o 
   2   2   3      123.46      100.61      1.76 o 
   3   2   3       51.50       52.41      1.67 o 
   4   2   3       11.44       10.34      1.45 o 
   5   2   3        7.31       13.96      1.58 o 
   6   2   3        5.53        7.23      1.95 o 
   7   2   3        6.72       11.58      2.08 o 
   8   2   3       24.87       25.38      2.92 o 
  -8   3   3       41.39       31.24      4.09 o 
  -7   3   3      275.25      260.39      6.64 o 
  -6   3   3       93.10       91.37      3.42 o 
  -5   3   3      125.77      113.94      3.40 o 
  -4   3   3      163.09      153.96      3.50 o 
  -3   3   3     1312.56     1514.03     23.42 o 
  -2   3   3       95.38       93.58      2.19 o 
  -1   3   3       19.84       16.10      0.95 o 
   0   3   3       58.62       75.08      1.64 o 
   1   3   3     1118.36     1223.85      6.90 o 
   2   3   3       71.45       97.26      2.04 o 
   3   3   3     4412.13     4789.87     31.07 o 
   4   3   3      106.91      101.65      3.08 o 
   5   3   3       34.51       41.98      2.79 o 
   6   3   3       95.49      101.74      4.18 o 
   7   3   3      204.76      192.01      5.95 o 
   8   3   3      149.26      178.45      8.74 o 
  -8   4   3       62.86       66.42      4.54 o 
  -7   4   3        7.39        6.48      2.10 o 
  -6   4   3       98.81       95.53      4.05 o 
  -5   4   3      143.55      147.05      4.64 o 
  -4   4   3       49.71       47.99      2.29 o 
  -3   4   3       64.09       62.53      2.29 o 
  -2   4   3       43.87       65.78      1.83 o 
  -1   4   3      255.38      251.14      4.12 o 
   0   4   3      295.06      331.78      5.06 o 
   1   4   3       36.57       32.11      1.46 o 
   2   4   3     1794.95     1989.51     32.71 o 
   3   4   3      143.57      137.19      3.16 o 
   4   4   3        2.15        4.00      1.51 o 
   5   4   3        7.22        6.47      1.88 o 
   6   4   3       18.07       18.31      2.33 o 
   7   4   3       10.06       10.93      2.03 o 
   8   4   3       61.18       74.66      4.14 o 
  -8   5   3        3.38        4.65      2.02 o 
  -7   5   3      150.04      130.20      6.31 o 
  -6   5   3       47.81       34.08      3.44 o 
  -5   5   3       22.08       15.83      2.83 o 
  -4   5   3      898.52      884.47     12.79 o 
  -3   5   3      475.88      498.76      6.53 o 
  -2   5   3      624.22      587.54      6.10 o 
  -1   5   3       65.70       55.42      1.89 o 
   0   5   3      113.18      113.37      2.83 o 
   1   5   3     1224.68     1347.60     12.91 o 
   2   5   3      381.51      346.36      7.50 o 
   3   5   3       20.76       25.57      2.25 o 
   4   5   3     1557.98     1587.46     15.16 o 
   5   5   3       57.61       52.14      3.25 o 
   6   5   3       11.44        9.28      1.94 o 
   7   5   3        2.57        5.68      1.68 o 
   8   5   3      130.65      154.88      5.89 o 
  -7   6   3       19.51       23.01      3.45 o 
  -6   6   3      164.48      147.59      6.55 o 
  -5   6   3      197.45      181.94      6.83 o 
  -4   6   3      180.16      153.75      4.93 o 
  -3   6   3       71.12       67.43      3.32 o 
  -2   6   3     1266.30     1231.31     14.76 o 
  -1   6   3      224.95      202.61      4.68 o 
   0   6   3      340.08      338.01      4.90 o 
   1   6   3       27.99       20.76      1.57 o 
   2   6   3      162.52      150.77      5.13 o 
   3   6   3      286.11      281.12      6.34 o 
   4   6   3        3.18        7.56      1.98 o 
   5   6   3       55.49       49.66      3.32 o 
   6   6   3       38.78       45.78      3.19 o 
   7   6   3       10.90       12.50      2.49 o 
  -6   7   3       55.17       62.24      4.58 o 
  -5   7   3        4.85        5.01      2.16 o 
  -4   7   3      303.82      290.64      8.53 o 
  -3   7   3     1501.27     1478.20     22.73 o 
  -2   7   3      942.45      926.48     11.58 o 
  -1   7   3       38.94       37.62      2.46 o 
   0   7   3       11.94        9.13      1.33 o 
   1   7   3       11.18       18.71      1.59 o 
   2   7   3      320.94      315.00      6.83 o 
   3   7   3       50.21       46.00      3.09 o 
   4   7   3       85.38       96.58      4.26 o 
   5   7   3      227.06      217.77      6.55 o 
   6   7   3      323.56      307.84      9.73 o 
  -6   8   3        1.25        5.63      2.27 o 
  -5   8   3      144.25      144.74      6.75 o 
  -4   8   3        5.78        6.26      2.12 o 
  -3   8   3        6.94        8.22      2.45 o 
  -2   8   3      591.76      578.61      9.77 o 
  -1   8   3       19.70       20.38      2.29 o 
   0   8   3      193.67      197.29      4.85 o 
   1   8   3        3.77        3.69      1.64 o 
   2   8   3      332.74      316.19      7.27 o 
   3   8   3        7.43        8.74      1.78 o 
   4   8   3       74.84       77.12      4.80 o 
   5   8   3       92.67       83.28      5.17 o 
  -4   9   3       36.52       50.10      4.17 o 
  -3   9   3        3.96        7.42      2.20 o 
  -2   9   3      533.30      529.88     13.47 o 
  -1   9   3      190.27      169.41      5.54 o 
   0   9   3       60.71       63.77      6.82 o 
   1   9   3       68.34       54.55      3.81 o 
   2   9   3       46.47       44.67      4.59 o 
   3   9   3        2.58        5.38      2.07 o 
   4   9   3       31.01       44.53      3.96 o 
  -2  10   3      137.15      128.73      6.10 o 
  -1  10   3        0.26       11.98      3.66 o 
   0  10   3       12.70       10.68      5.12 o 
   1  10   3        0.44        0.77      3.61 o 
   2  10   3      103.47      110.14      7.13 o 
  -9   0   4       43.04       52.32      4.75 o 
  -8   0   4      161.93      170.71      7.97 o 
  -7   0   4       37.52       39.97      4.18 o 
  -6   0   4      390.92      369.74      9.86 o 
  -5   0   4      474.60      447.19     19.09 o 
  -4   0   4      714.30      750.89     26.41 o 
  -3   0   4      311.98      352.65     11.51 o 
  -2   0   4     8096.06     8823.48    240.39 o 
  -1   0   4     2992.47     2926.18     29.89 o 
   0   0   4       29.73       23.12      1.23 o 
   1   0   4      959.53      882.66     17.32 o 
   2   0   4      599.12      552.80     11.24 o 
   3   0   4      417.23      431.48      8.63 o 
   4   0   4      299.63      359.20      6.12 o 
   5   0   4       11.45        7.80      1.75 o 
   6   0   4        5.12        5.09      1.88 o 
   7   0   4      576.53      606.14     20.92 o 
   8   0   4      409.12      443.60     19.29 o 
   9   0   4       37.33       48.29      6.99 o 
  -9   1   4      164.43      190.72      7.37 o 
  -8   1   4       37.65       40.41      2.97 o 
  -7   1   4      263.68      255.82      6.42 o 
  -6   1   4       21.66       22.78      2.03 o 
  -5   1   4       42.94       51.67      2.27 o 
  -4   1   4      948.42     1010.70     19.09 o 
  -3   1   4      130.38      147.00      4.48 o 
  -2   1   4     6829.28     7036.62    127.37 o 
  -1   1   4    10486.82    10361.63    259.56 o 
   0   1   4     3714.44     3664.45     41.96 o 
   1   1   4     1181.69     1193.13     16.97 o 
   2   1   4     1154.85     1117.56     11.57 o 
   3   1   4     1403.15     1441.41     13.97 o 
   4   1   4        0.03        0.83      0.92 o 
   5   1   4       44.72       38.13      1.83 o 
   6   1   4       18.10       17.96      2.15 o 
   7   1   4      126.60      125.75      5.47 o 
   8   1   4       10.21       11.68      3.09 o 
   9   1   4        2.54        8.05      2.41 o 
  -9   2   4       70.68       79.42      6.07 o 
  -8   2   4        6.63        9.63      2.14 o 
  -7   2   4      495.75      475.44      9.22 o 
  -6   2   4      332.12      311.08      8.91 o 
  -5   2   4       46.10       41.07      2.17 o 
  -4   2   4        0.06        0.09      1.06 o 
  -3   2   4      765.08      817.22     14.41 o 
  -2   2   4     4273.43     4512.35     63.22 o 
  -1   2   4      117.09       99.67      2.79 o 
   0   2   4      721.41      805.98      8.24 o 
   1   2   4       22.99       28.48      0.89 o 
   2   2   4      468.29      443.01      4.27 o 
   3   2   4      648.43      664.62      5.24 o 
   4   2   4      154.79      154.76      2.85 o 
   5   2   4      359.88      356.10      6.63 o 
   6   2   4      974.96      947.97     13.91 o 
   7   2   4      101.45      109.88      6.00 o 
   8   2   4       34.62       37.95      4.33 o 
  -8   3   4       73.10       66.53     12.39 o 
  -7   3   4      260.92      237.30      6.82 o 
  -6   3   4       42.64       36.09      2.42 o 
  -5   3   4        7.36       11.19      1.56 o 
  -4   3   4       33.37       35.39      1.88 o 
  -3   3   4        8.56       15.44      1.38 o 
  -2   3   4      103.44       98.30      1.96 o 
  -1   3   4      162.04      161.84      2.37 o 
   0   3   4      181.07      181.35      2.70 o 
   1   3   4      483.55      484.15      4.16 o 
   2   3   4       23.75       26.38      1.33 o 
   3   3   4       14.67       20.89      1.25 o 
   4   3   4      255.64      241.04      5.28 o 
   5   3   4        0.01        3.92      1.71 o 
   6   3   4       80.86       59.84      3.41 o 
   7   3   4      142.99      126.19      4.96 o 
   8   3   4       16.66       19.62      2.26 o 
  -8   4   4      318.12      316.25      9.56 o 
  -7   4   4      395.71      385.44      9.97 o 
  -6   4   4      142.17      138.57      5.33 o 
  -5   4   4      902.73      903.16      9.62 o 
  -4   4   4       11.13        8.91      1.34 o 
  -3   4   4       51.82       49.29      2.06 o 
  -2   4   4       15.11       24.19      1.27 o 
  -1   4   4      531.59      519.07      6.97 o 
   0   4   4       67.43       89.93      2.17 o 
   1   4   4      212.66      197.86      3.05 o 
   2   4   4       65.63       73.60      1.98 o 
   3   4   4        4.73        2.71      1.30 o 
   4   4   4        0.53        1.56      1.60 o 
   5   4   4       44.86       47.09      3.09 o 
   6   4   4      397.80      371.91      8.01 o 
   7   4   4       13.35       22.38      2.47 o 
   8   4   4       22.32       28.86      2.74 o 
  -8   5   4        3.57        9.71      2.23 o 
  -7   5   4       48.87       61.42      4.40 o 
  -6   5   4      399.26      373.36      9.71 o 
  -5   5   4      331.38      320.29      9.23 o 
  -4   5   4        0.47       -0.06      1.60 o 
  -3   5   4      121.04      130.36      3.40 o 
  -2   5   4        4.07        5.35      0.93 o 
  -1   5   4      246.57      248.73      3.74 o 
   0   5   4      252.99      261.38      3.84 o 
   1   5   4      404.89      386.00      4.69 o 
   2   5   4      179.11      205.08      3.45 o 
   3   5   4        2.76        0.63      1.43 o 
   4   5   4      739.09      707.57     10.10 o 
   5   5   4      289.98      248.94      6.47 o 
   6   5   4      152.29      169.91      5.69 o 
   7   5   4        5.27        7.26      1.84 o 
  -7   6   4        9.72       24.62      3.58 o 
  -6   6   4       64.92       54.51      4.36 o 
  -5   6   4        0.98        3.35      2.22 o 
  -4   6   4        0.78       -0.56      1.64 o 
  -3   6   4      665.74      633.81     10.68 o 
  -2   6   4        7.50        8.47      1.40 o 
  -1   6   4        1.82        4.31      1.06 o 
   0   6   4      130.05      138.81      3.73 o 
   1   6   4      123.99      105.81      2.79 o 
   2   6   4       46.63       46.38      2.75 o 
   3   6   4       11.75       12.32      2.07 o 
   4   6   4      127.59      113.14      4.48 o 
   5   6   4      120.94      103.41      4.50 o 
   6   6   4      195.09      189.16      6.22 o 
   7   6   4      200.76      259.77      7.62 o 
  -6   7   4       27.30       33.43      3.49 o 
  -5   7   4      229.02      218.83      7.82 o 
  -4   7   4       25.01       26.24      3.15 o 
  -3   7   4      318.41      318.47      7.14 o 
  -2   7   4      545.39      551.76      8.99 o 
  -1   7   4      239.94      246.38      5.87 o 
   0   7   4       59.06       51.94      2.25 o 
   1   7   4      437.92      431.15      7.74 o 
   2   7   4      339.10      352.66      7.27 o 
   3   7   4       65.91       74.88      3.76 o 
   4   7   4       37.89       40.14      3.03 o 
   5   7   4        0.08        2.55      1.50 o 
   6   7   4       40.62       38.57      3.66 o 
  -6   8   4       14.30       23.83      2.95 o 
  -5   8   4       28.95       37.35      3.81 o 
  -4   8   4        1.67        1.77      1.97 o 
  -3   8   4        2.70        3.65      2.10 o 
  -2   8   4      652.41      653.54     10.47 o 
  -1   8   4       62.77       60.59      3.34 o 
   0   8   4       84.45       86.47      3.80 o 
   1   8   4       65.28       69.41      4.13 o 
   2   8   4      118.69      117.22      4.57 o 
   3   8   4       34.04       38.71      2.91 o 
   4   8   4      143.61      149.94      5.49 o 
   5   8   4       49.09       64.09      4.60 o 
  -4   9   4      134.99      153.83      6.95 o 
  -3   9   4        0.01        2.99      2.03 o 
  -2   9   4       31.66       42.29      3.59 o 
  -1   9   4      404.07      381.84      9.65 o 
   0   9   4      112.17      112.42      9.06 o 
   1   9   4       19.81       18.38      2.45 o 
   2   9   4        0.74        0.69      2.43 o 
   3   9   4       55.57       59.37      5.51 o 
   4   9   4       12.46       13.24      2.41 o 
  -2  10   4      255.61      304.54     11.58 o 
  -1  10   4       11.04       11.58      4.02 o 
   0  10   4        0.07        5.00      2.46 o 
   1  10   4        0.03        2.48      3.90 o 
   2  10   4       92.57       99.11      6.85 o 
  -9   1   5       40.90       53.79      3.92 o 
  -8   1   5        3.82        5.45      1.66 o 
  -7   1   5      366.91      356.20      7.54 o 
  -6   1   5      408.48      381.78     13.44 o 
  -5   1   5      716.63      735.58     10.79 o 
  -4   1   5       15.12       12.54      1.15 o 
  -3   1   5      137.03      129.83      3.61 o 
  -2   1   5     2262.20     2305.67     36.13 o 
  -1   1   5    12762.95    12429.79    344.76 o 
   0   1   5     3461.17     3461.17     30.28 o 
   1   1   5      641.79      628.36      8.47 o 
   2   1   5     1571.59     1557.53     24.82 o 
   3   1   5      983.66     1000.18     11.47 o 
   4   1   5     1370.68     1492.31     13.69 o 
   5   1   5      858.90      857.82      9.25 o 
   6   1   5      305.89      296.94      6.47 o 
   7   1   5       75.54       77.73      5.70 o 
   8   1   5      144.39      142.65      7.97 o 
  -9   2   5        7.99       12.22      2.92 o 
  -8   2   5       31.71       31.58      3.12 o 
  -7   2   5       47.10       45.61      2.74 o 
  -6   2   5      315.37      294.92      5.63 o 
  -5   2   5      309.33      306.35     10.14 o 
  -4   2   5       76.12       73.14      2.43 o 
  -3   2   5      780.40      792.44     19.00 o 
  -2   2   5     2244.78     2356.08     28.48 o 
  -1   2   5       18.37       27.84      0.81 o 
   0   2   5      272.68      243.86      2.75 o 
   1   2   5     1764.43     1805.03      9.33 o 
   2   2   5      715.70      717.13     10.27 o 
   3   2   5       40.37       50.31      1.62 o 
   4   2   5      314.08      364.60      4.63 o 
   5   2   5      631.16      595.70     18.51 o 
   6   2   5      457.81      450.23      8.22 o 
   7   2   5       12.82       14.00      2.21 o 
   8   2   5        8.09       10.90      3.00 o 
  -8   3   5       62.48       59.84      5.36 o 
  -7   3   5       33.80       37.90      2.94 o 
  -6   3   5        1.79        1.51      1.32 o 
  -5   3   5      188.79      185.09      4.23 o 
  -4   3   5      842.53      909.20     13.48 o 
  -3   3   5      171.44      186.04      5.08 o 
  -2   3   5     1188.37     1207.95     25.51 o 
  -1   3   5      732.70      801.34     11.46 o 
   0   3   5      405.95      371.50      3.63 o 
   1   3   5      442.97      447.77      4.01 o 
   2   3   5      173.64      189.90      2.65 o 
   3   3   5      196.86      229.74      3.13 o 
   4   3   5       25.30       28.91      2.25 o 
   5   3   5       11.71        7.01      1.81 o 
   6   3   5      246.49      220.73      6.05 o 
   7   3   5       92.95       82.05      4.09 o 
   8   3   5      143.45      181.76      6.11 o 
  -8   4   5       46.41       44.62      3.83 o 
  -7   4   5        0.00       -0.84      1.72 o 
  -6   4   5       14.84       14.43      2.29 o 
  -5   4   5       70.83       65.80      3.38 o 
  -4   4   5      103.61       98.50      3.28 o 
  -3   4   5     1080.78     1075.67     17.35 o 
  -2   4   5      218.81      214.65      5.12 o 
  -1   4   5       19.18       24.07      1.33 o 
   0   4   5      333.27      370.89      4.16 o 
   1   4   5       53.43       65.18      1.88 o 
   2   4   5       68.08       59.73      1.79 o 
   3   4   5      359.25      334.96      4.91 o 
   4   4   5      581.56      562.27      8.56 o 
   5   4   5       37.38       37.64      2.85 o 
   6   4   5       11.04        9.37      2.02 o 
   7   4   5        0.28        2.44      1.63 o 
   8   4   5       24.35       32.14      2.88 o 
  -8   5   5        0.21        6.86      1.97 o 
  -7   5   5       29.91       35.08      3.46 o 
  -6   5   5       89.48       78.65      4.76 o 
  -5   5   5       13.15       14.23      2.25 o 
  -4   5   5      217.52      206.90      5.45 o 
  -3   5   5       17.16       14.68      1.94 o 
  -2   5   5      309.91      293.09      5.06 o 
  -1   5   5      599.62      653.02      8.59 o 
   0   5   5      151.06      148.41      2.93 o 
   1   5   5      696.86      738.82      7.18 o 
   2   5   5      230.60      230.54      6.83 o 
   3   5   5      524.42      498.58      7.98 o 
   4   5   5      347.20      344.72      7.19 o 
   5   5   5       56.69       35.22      2.84 o 
   6   5   5       49.69       41.26      3.15 o 
   7   5   5        9.33       12.40      2.07 o 
  -7   6   5       74.94       81.24      5.13 o 
  -6   6   5       30.13       24.56      3.27 o 
  -5   6   5       17.48       16.64      2.71 o 
  -4   6   5       62.83       56.13      3.34 o 
  -3   6   5       31.05       30.12      2.58 o 
  -2   6   5      397.54      356.55     14.68 o 
  -1   6   5      181.10      180.47      4.81 o 
   0   6   5        3.14        1.51      0.99 o 
   1   6   5       89.65       83.76      2.51 o 
   2   6   5      320.35      312.94      7.73 o 
   3   6   5        6.28        7.86      1.92 o 
   4   6   5      159.07      157.82      5.24 o 
   5   6   5       10.88       10.96      2.11 o 
   6   6   5       13.47       19.87      2.37 o 
   7   6   5        0.48        4.38      1.62 o 
  -6   7   5       29.55       36.99      3.74 o 
  -5   7   5       41.31       41.93      3.75 o 
  -4   7   5      194.90      180.07      6.81 o 
  -3   7   5      438.17      436.38      8.38 o 
  -2   7   5      560.75      531.78      9.02 o 
  -1   7   5        7.62       10.02      1.86 o 
   0   7   5       67.23       67.20      2.81 o 
   1   7   5      213.13      202.73      4.68 o 
   2   7   5     1361.20     1295.51     14.03 o 
   3   7   5        8.72        9.56      2.35 o 
   4   7   5      210.00      187.09      5.90 o 
   5   7   5      134.94      137.78      5.34 o 
   6   7   5       38.95       36.92      2.98 o 
  -6   8   5       33.48       31.96      4.87 o 
  -5   8   5       23.18       26.09      3.33 o 
  -4   8   5      214.30      204.72      7.58 o 
  -3   8   5       31.31       32.26      2.74 o 
  -2   8   5       14.37       22.35      2.49 o 
  -1   8   5        0.20        0.22      1.70 o 
   0   8   5        0.21        0.18      1.52 o 
   1   8   5       12.05       12.98      2.46 o 
   2   8   5       88.21       90.07      4.83 o 
   3   8   5      234.39      235.97      7.25 o 
   4   8   5        0.25        3.14      1.55 o 
   5   8   5        0.01        4.64      1.99 o 
  -4   9   5        5.16        6.53      2.39 o 
  -3   9   5        7.76        8.42      2.11 o 
  -2   9   5       62.90       58.65      3.49 o 
  -1   9   5       58.59       68.18      5.77 o 
   0   9   5       46.42       54.39      4.87 o 
   1   9   5       92.15       92.25      4.88 o 
   2   9   5        0.81        2.40      1.87 o 
   3   9   5       20.79       21.17      4.14 o 
   4   9   5       69.22       86.16      6.63 o 
  -2  10   5        2.51        7.27      2.65 o 
  -1  10   5      269.60      255.87     13.50 o 
   0  10   5       10.60       11.17      5.44 o 
   1  10   5       34.04       31.23      3.89 o 
   2  10   5        5.69        5.18      2.66 o 
  -9   0   6       35.78       48.11      7.31 o 
  -8   0   6        8.61       15.13      3.02 o 
  -7   0   6       82.44       92.53      7.15 o 
  -6   0   6      344.72      345.87      9.63 o 
  -5   0   6      131.73      134.31      4.19 o 
  -4   0   6      130.08      130.13      6.44 o 
  -3   0   6      946.17      987.01     23.27 o 
  -2   0   6     1583.80     1626.10     46.87 o 
  -1   0   6     6022.10     6364.90    166.73 o 
   0   0   6     7316.41     7090.77    175.99 o 
   1   0   6     3821.56     3716.35    107.41 o 
   2   0   6     2559.94     2724.74     68.77 o 
   3   0   6       39.53       39.05      2.27 o 
   4   0   6      386.66      411.96      8.40 o 
   5   0   6      921.78      915.49     12.98 o 
   6   0   6     1346.35     1334.56     18.92 o 
   7   0   6      271.21      244.02     13.65 o 
   8   0   6       11.81       15.76      4.71 o 
  -9   1   6       51.70       66.81      4.37 o 
  -8   1   6        2.58        6.69      1.84 o 
  -7   1   6      350.21      349.71      7.48 o 
  -6   1   6       72.78       69.83      2.90 o 
  -5   1   6      463.39      482.02     12.51 o 
  -4   1   6        0.07        0.46      0.88 o 
  -3   1   6       42.39       39.29      1.58 o 
  -2   1   6     1884.90     1819.01     25.66 o 
  -1   1   6      656.18      605.78     13.16 o 
   0   1   6     6277.70     5937.96     74.78 o 
   1   1   6     1602.50     1612.10     18.75 o 
   2   1   6      566.14      564.24     11.90 o 
   3   1   6       36.58       43.15      1.63 o 
   4   1   6      178.85      166.61      3.06 o 
   5   1   6      164.71      161.19      3.84 o 
   6   1   6     1041.25     1053.16     12.21 o 
   7   1   6      186.37      178.43      8.36 o 
   8   1   6      137.22      152.83      8.30 o 
  -9   2   6      152.85      174.92      8.92 o 
  -8   2   6       28.65       27.19      3.70 o 
  -7   2   6      629.06      634.83     14.40 o 
  -6   2   6       72.78       71.53      3.03 o 
  -5   2   6       30.64       30.73      1.98 o 
  -4   2   6       31.04       27.05      1.70 o 
  -3   2   6      354.48      359.88      9.98 o 
  -2   2   6     1856.18     1842.64     20.86 o 
  -1   2   6     1886.18     1891.77     44.57 o 
   0   2   6     2433.16     2404.96     24.89 o 
   1   2   6     1021.29     1003.11     11.36 o 
   2   2   6       75.66       78.21      3.23 o 
   3   2   6      341.96      346.76      4.14 o 
   4   2   6      122.37       95.59      2.78 o 
   5   2   6       32.77       36.45      2.60 o 
   6   2   6       83.79       79.01      3.77 o 
   7   2   6       15.36       16.21      2.25 o 
   8   2   6       45.76       50.99      5.04 o 
  -8   3   6        0.35        1.84      2.22 o 
  -7   3   6      118.48      114.68      4.64 o 
  -6   3   6       54.98       58.90      3.38 o 
  -5   3   6       56.88       56.09      2.56 o 
  -4   3   6       49.63       53.51      2.18 o 
  -3   3   6     1126.61     1112.69     15.40 o 
  -2   3   6      273.64      290.16      6.38 o 
  -1   3   6       30.27       27.98      1.25 o 
   0   3   6     1319.93     1395.47     12.28 o 
   1   3   6     1131.63     1209.59      7.20 o 
   2   3   6      225.54      244.63      3.92 o 
   3   3   6      302.80      327.49      4.75 o 
   4   3   6        0.65        0.70      1.32 o 
   5   3   6      262.17      249.78      6.01 o 
   6   3   6      215.52      186.22      5.65 o 
   7   3   6        0.01        0.32      2.48 o 
   8   3   6        0.65        6.00      2.33 o 
  -8   4   6        5.79       13.97      2.41 o 
  -7   4   6       23.34       26.44      3.41 o 
  -6   4   6        8.19        8.62      1.95 o 
  -5   4   6       72.20       71.79      3.50 o 
  -4   4   6       39.05       27.95      2.34 o 
  -3   4   6      768.53      821.86     17.39 o 
  -2   4   6      245.07      244.45      3.89 o 
  -1   4   6      171.21      182.18      3.72 o 
   0   4   6     6992.15     7590.55     60.60 o 
   1   4   6       24.57       19.18      1.21 o 
   2   4   6      335.56      388.28      5.24 o 
   3   4   6      113.35      126.46      5.81 o 
   4   4   6      481.73      468.13      7.94 o 
   5   4   6       77.98       66.26      3.51 o 
   6   4   6       92.45       90.03      4.19 o 
   7   4   6      161.08      173.50      5.94 o 
   8   4   6       58.90       68.94      3.97 o 
  -8   5   6       62.06       62.39      4.46 o 
  -7   5   6       12.88       19.31      2.80 o 
  -6   5   6      260.14      249.16      6.72 o 
  -5   5   6        5.22        4.22      1.97 o 
  -4   5   6      304.27      284.66      6.38 o 
  -3   5   6       82.39       72.86      3.38 o 
  -2   5   6      119.69      114.95      3.22 o 
  -1   5   6     1713.68     1799.30     21.72 o 
   0   5   6       12.73       11.43      1.08 o 
   1   5   6      434.11      402.98      5.33 o 
   2   5   6       73.71       79.88      2.69 o 
   3   5   6       50.22       49.62      3.00 o 
   4   5   6      434.64      405.38      7.82 o 
   5   5   6      190.00      172.75      5.56 o 
   6   5   6        3.81        3.94      1.74 o 
   7   5   6       30.89       37.13      3.04 o 
  -7   6   6       19.37       16.66      2.96 o 
  -6   6   6        1.02       -1.58      1.83 o 
  -5   6   6      123.32      120.95      4.80 o 
  -4   6   6      491.76      471.89      8.67 o 
  -3   6   6      636.13      624.80     10.25 o 
  -2   6   6        9.53       10.04      1.78 o 
  -1   6   6       66.36       61.63      2.53 o 
   0   6   6      403.81      422.04      5.41 o 
   1   6   6      512.24      532.18      8.07 o 
   2   6   6        0.72        0.49      1.60 o 
   3   6   6       98.47      104.59      4.18 o 
   4   6   6      274.68      267.08      6.75 o 
   5   6   6      381.22      369.68      8.33 o 
   6   6   6       44.48       50.56      3.37 o 
   7   6   6       10.86       11.91      3.17 o 
  -6   7   6      191.52      192.89      7.70 o 
  -5   7   6       12.63       15.34      2.74 o 
  -4   7   6      183.71      174.87      5.70 o 
  -3   7   6      312.12      298.10      7.03 o 
  -2   7   6      330.46      321.31      7.01 o 
  -1   7   6      396.21      398.88      7.65 o 
   0   7   6       10.72        8.95      1.46 o 
   1   7   6       67.62       72.75      3.39 o 
   2   7   6      121.67      120.25      4.50 o 
   3   7   6      119.94       99.45      4.26 o 
   4   7   6        6.76        5.39      2.53 o 
   5   7   6      133.02      157.65      5.73 o 
   6   7   6        0.79        3.95      2.07 o 
  -5   8   6        6.98        6.10      2.20 o 
  -4   8   6       32.74       44.05      3.83 o 
  -3   8   6       29.64       34.81      2.83 o 
  -2   8   6       36.50       35.43      2.86 o 
  -1   8   6        0.71        1.86      1.53 o 
   0   8   6       15.64       15.81      2.89 o 
   1   8   6      126.42      118.28      5.35 o 
   2   8   6       74.82       78.31      4.61 o 
   3   8   6       23.30       23.82      2.87 o 
   4   8   6        5.48        6.81      1.82 o 
   5   8   6       66.54       73.30      4.09 o 
  -4   9   6        1.56        6.91      3.62 o 
  -3   9   6        0.85        2.51      1.87 o 
  -2   9   6       49.29       42.55      3.03 o 
  -1   9   6        0.54        4.93      1.98 o 
   0   9   6        0.29        1.01      2.15 o 
   1   9   6        1.54        2.84      1.75 o 
   2   9   6       47.62       48.85      3.91 o 
   3   9   6       74.95       74.37      4.76 o 
   4   9   6       54.74       65.77      5.81 o 
  -2  10   6       70.67       79.38      6.12 o 
  -1  10   6       84.62       99.78      6.69 o 
   0  10   6       18.84       24.72      3.91 o 
   1  10   6      119.22      145.91     16.04 o 
  -9   1   7       42.12       45.33      3.69 o 
  -8   1   7       49.12       52.17      3.26 o 
  -7   1   7       61.26       62.17      3.42 o 
  -6   1   7      349.88      351.16      7.22 o 
  -5   1   7        0.25        1.23      1.16 o 
  -4   1   7      297.56      281.34      5.54 o 
  -3   1   7      578.81      606.99     11.88 o 
  -2   1   7       27.03       13.55      0.89 o 
  -1   1   7     3171.16     3081.17     58.31 o 
   0   1   7     5444.03     5490.53     76.81 o 
   1   1   7      345.20      317.50      2.87 o 
   2   1   7        1.27       -0.39      0.73 o 
   3   1   7     4801.15     5156.36     78.03 o 
   4   1   7      176.12      166.38      3.08 o 
   5   1   7       22.70       30.20      2.02 o 
   6   1   7       70.72       66.63      3.38 o 
   7   1   7       10.07        9.88      2.88 o 
   8   1   7        0.02        2.22      2.28 o 
  -9   2   7       62.87       72.53      5.78 o 
  -8   2   7      145.81      149.03      6.34 o 
  -7   2   7       67.88       60.10      3.52 o 
  -6   2   7      249.78      260.02      5.33 o 
  -5   2   7        8.84       13.12      1.57 o 
  -4   2   7     1458.43     1558.44     28.71 o 
  -3   2   7     2120.64     2218.94     39.07 o 
  -2   2   7      372.52      343.63      6.45 o 
  -1   2   7      304.73      270.65      5.75 o 
   0   2   7     2601.62     2605.24     33.27 o 
   1   2   7      904.13      934.97      6.85 o 
   2   2   7      379.72      375.41      5.75 o 
   3   2   7        9.97       24.39      1.11 o 
   4   2   7      212.83      200.78      5.05 o 
   5   2   7      365.33      365.40      6.99 o 
   6   2   7     1215.76     1215.53     16.85 o 
   7   2   7        0.92        4.67      2.92 o 
   8   2   7       44.36       47.93      4.95 o 
  -8   3   7      137.87      135.60      7.71 o 
  -7   3   7       19.02       20.41      2.49 o 
  -6   3   7      156.06      147.73      6.31 o 
  -5   3   7       10.45        7.28      1.94 o 
  -4   3   7       32.08       30.61      1.77 o 
  -3   3   7      115.13      115.22      2.20 o 
  -2   3   7     1415.79     1439.34     38.75 o 
  -1   3   7       91.70       87.57      1.81 o 
   0   3   7        0.10        0.20      1.01 o 
   1   3   7      383.42      416.71      3.87 o 
   2   3   7      775.36      803.74      7.28 o 
   3   3   7        3.37        3.89      1.12 o 
   4   3   7      133.74      127.27      4.10 o 
   5   3   7      155.97      149.77      4.80 o 
   6   3   7       28.30       27.61      2.61 o 
   7   3   7      174.25      158.21      5.58 o 
   8   3   7       16.82       14.36      2.30 o 
  -8   4   7       34.17       46.78      3.82 o 
  -7   4   7       34.11       38.41      3.03 o 
  -6   4   7        3.32        1.44      1.63 o 
  -5   4   7      162.54      149.91      4.88 o 
  -4   4   7        2.87        2.74      1.66 o 
  -3   4   7       75.40       82.42      3.18 o 
  -2   4   7      754.58      764.87     15.41 o 
  -1   4   7      655.62      702.25      6.28 o 
   0   4   7        0.98        2.29      0.95 o 
   1   4   7       84.65       97.48      2.20 o 
   2   4   7      384.97      384.41      5.98 o 
   3   4   7       60.91       56.42      2.31 o 
   4   4   7       57.69       57.58      3.20 o 
   5   4   7        0.23        1.00      1.77 o 
   6   4   7       11.43       12.21      2.04 o 
   7   4   7       13.39       12.34      2.02 o 
   8   4   7       58.30       52.33      3.44 o 
  -8   5   7       28.06       28.60      3.14 o 
  -7   5   7       11.70       19.20      2.80 o 
  -6   5   7        4.66        4.18      1.86 o 
  -5   5   7      237.78      233.07      6.24 o 
  -4   5   7      163.23      151.18      4.84 o 
  -3   5   7     1811.85     1799.95     38.16 o 
  -2   5   7        2.25        0.65      1.39 o 
  -1   5   7       30.09       30.17      1.76 o 
   0   5   7       13.94       10.08      1.08 o 
   1   5   7       75.97       95.50      2.41 o 
   2   5   7       46.49       44.21      2.17 o 
   3   5   7      315.37      307.03      7.25 o 
   4   5   7      122.47      114.04      4.44 o 
   5   5   7      207.52      197.47      6.01 o 
   6   5   7        0.24        3.68      1.78 o 
   7   5   7        6.73       15.74      2.21 o 
  -7   6   7       36.06       38.99      4.55 o 
  -6   6   7       48.01       55.38      4.28 o 
  -5   6   7      145.46      142.37      5.22 o 
  -4   6   7      240.45      239.39      6.32 o 
  -3   6   7      184.21      187.55      5.37 o 
  -2   6   7       65.78       64.78      3.18 o 
  -1   6   7      153.68      168.05      4.00 o 
   0   6   7      151.45      146.77      3.69 o 
   1   6   7        3.85        2.04      1.28 o 
   2   6   7      195.21      206.34      5.40 o 
   3   6   7     1244.67     1219.66     13.69 o 
   4   6   7        3.87        2.26      1.66 o 
   5   6   7      337.69      325.83      7.87 o 
   6   6   7      144.81      147.67      5.67 o 
   7   6   7       45.74       56.81      3.70 o 
  -6   7   7       19.43       18.25      2.82 o 
  -5   7   7       38.69       36.60      3.63 o 
  -4   7   7        1.14        0.98      1.73 o 
  -3   7   7       18.92       15.98      2.25 o 
  -2   7   7        1.98        0.85      1.67 o 
  -1   7   7        1.55        0.99      1.44 o 
   0   7   7       47.05       43.54      3.20 o 
   1   7   7      467.24      407.85      7.65 o 
   2   7   7      332.76      332.22      7.19 o 
   3   7   7      126.95      113.91      4.57 o 
   4   7   7      136.44      127.22      5.04 o 
   5   7   7       15.19       16.30      2.18 o 
   6   7   7      134.54      133.77      5.55 o 
  -5   8   7      134.97      160.85      7.12 o 
  -4   8   7      101.02      108.80      6.85 o 
  -3   8   7       66.67       64.92      3.73 o 
  -2   8   7      268.47      250.76      6.66 o 
  -1   8   7      114.30      109.47      5.19 o 
   0   8   7       30.41       30.98      3.05 o 
   1   8   7       16.33        7.00      2.21 o 
   2   8   7      106.11      100.66      5.18 o 
   3   8   7       17.81       19.92      2.76 o 
   4   8   7      208.01      178.22      7.20 o 
   5   8   7        2.94        5.71      1.65 o 
  -4   9   7       41.12       48.76      4.13 o 
  -3   9   7        9.75       13.75      2.41 o 
  -2   9   7      298.20      290.64      9.06 o 
  -1   9   7      135.59      127.48      7.09 o 
   0   9   7       21.82       18.74      3.54 o 
   1   9   7       18.81       19.47      2.61 o 
   2   9   7       47.33       53.95      4.05 o 
   3   9   7      162.88      177.87      7.28 o 
  -2  10   7        0.34       10.03      2.73 o 
  -1  10   7        4.82        8.31      2.54 o 
   0  10   7        9.22        8.02      2.93 o 
   1  10   7      206.80      227.24     14.09 o 
  -9   0   8       72.69       82.37      8.57 o 
  -8   0   8      140.40      151.97      7.51 o 
  -7   0   8     1243.34     1281.88     20.26 o 
  -6   0   8     2027.91     2030.65     23.76 o 
  -5   0   8     1289.39     1339.66     71.41 o 
  -4   0   8      476.36      455.27     22.35 o 
  -3   0   8     1765.46     1800.95     37.54 o 
  -2   0   8     2098.28     2089.42     48.15 o 
  -1   0   8    27372.60    28406.42   1662.73 o 
   0   0   8    10457.74    10100.33    292.73 o 
   1   0   8      651.74      642.05     13.71 o 
   2   0   8     1166.33     1314.86     41.62 o 
   3   0   8        0.18        1.18      1.36 o 
   4   0   8      262.17      300.46      8.88 o 
   5   0   8       34.83       28.77      3.26 o 
   6   0   8       31.35       33.17      3.64 o 
   7   0   8      147.08      137.89     10.60 o 
   8   0   8      115.82      140.98     11.45 o 
  -9   1   8       48.32       57.46      4.14 o 
  -8   1   8       37.14       37.79      3.45 o 
  -7   1   8       15.79       17.51      2.26 o 
  -6   1   8        4.67        3.02      1.48 o 
  -5   1   8      132.21      126.95      3.78 o 
  -4   1   8      425.21      418.32      9.78 o 
  -3   1   8      524.90      493.23     10.94 o 
  -2   1   8     1371.80     1416.36     24.39 o 
  -1   1   8      531.90      507.16     11.72 o 
   0   1   8      144.70      155.55      2.57 o 
   1   1   8      205.06      181.56      2.53 o 
   2   1   8      760.92      791.87     12.17 o 
   3   1   8      106.05      125.64      3.29 o 
   4   1   8       58.00       58.51      2.33 o 
   5   1   8      235.73      228.70      4.68 o 
   6   1   8       34.02       27.93      3.03 o 
   7   1   8       16.04       12.20      3.06 o 
   8   1   8        1.00        0.28      3.01 o 
  -9   2   8       15.41       20.34      3.33 o 
  -8   2   8        3.73        6.85      2.19 o 
  -7   2   8       13.15       11.75      2.12 o 
  -6   2   8       16.66       16.40      1.84 o 
  -5   2   8      432.93      458.01     18.01 o 
  -4   2   8       27.00       27.54      1.71 o 
  -3   2   8      981.86      998.25     18.13 o 
  -2   2   8      430.76      420.21      9.03 o 
  -1   2   8      693.17      745.92     10.74 o 
   0   2   8       38.42       46.77      1.37 o 
   1   2   8       28.92       28.32      1.58 o 
   2   2   8      350.55      344.77      4.64 o 
   3   2   8      506.63      496.32      7.51 o 
   4   2   8        0.89        1.18      1.13 o 
   5   2   8      304.92      305.34      6.50 o 
   6   2   8      652.29      633.41     10.03 o 
   7   2   8      244.71      209.13      7.33 o 
   8   2   8        4.64       10.23      2.74 o 
  -8   3   8       82.70       82.16      4.97 o 
  -7   3   8       68.12       66.57      3.73 o 
  -6   3   8       47.06       47.45      3.18 o 
  -5   3   8       38.17       40.44      2.72 o 
  -4   3   8      538.67      498.61     18.17 o 
  -3   3   8      478.80      432.10      7.93 o 
  -2   3   8       14.10       13.22      1.41 o 
  -1   3   8      834.80      854.08     18.15 o 
   0   3   8        9.47       10.27      1.11 o 
   1   3   8       10.50       16.63      1.09 o 
   2   3   8      624.47      639.33      6.64 o 
   3   3   8       54.17       66.81      2.43 o 
   4   3   8       43.71       43.55      2.67 o 
   5   3   8      245.47      244.07      6.11 o 
   6   3   8        9.93        9.64      2.07 o 
   7   3   8       31.42       33.79      2.80 o 
   8   3   8       11.80       20.25      2.71 o 
  -8   4   8      353.27      333.82     14.64 o 
  -7   4   8       33.63       38.53      3.07 o 
  -6   4   8       14.83       14.86      2.26 o 
  -5   4   8       43.93       39.77      2.97 o 
  -4   4   8      350.59      316.85     11.69 o 
  -3   4   8        0.05        2.01      1.25 o 
  -2   4   8      172.58      145.65      3.27 o 
  -1   4   8      108.72      128.77      3.11 o 
   0   4   8      184.46      187.00      3.22 o 
   1   4   8       14.87       17.54      1.10 o 
   2   4   8       20.30       11.08      1.33 o 
   3   4   8      167.03      161.62      5.20 o 
   4   4   8       75.11       77.22      3.63 o 
   5   4   8      736.29      711.99     10.74 o 
   6   4   8        3.65        8.03      2.03 o 
   7   4   8        0.29        1.99      1.52 o 
  -8   5   8        9.57       13.92      2.39 o 
  -7   5   8        2.09        2.87      1.94 o 
  -6   5   8       24.11       25.95      2.75 o 
  -5   5   8       64.03       61.36      4.68 o 
  -4   5   8      129.10      123.19      4.48 o 
  -3   5   8      137.34      125.67      5.27 o 
  -2   5   8      233.76      232.24      5.25 o 
  -1   5   8        0.10        1.60      1.02 o 
   0   5   8      371.72      398.70      5.30 o 
   1   5   8        0.09        1.45      1.12 o 
   2   5   8        0.02        0.68      1.13 o 
   3   5   8      653.14      605.93     25.44 o 
   4   5   8      686.41      678.72     10.33 o 
   5   5   8      140.22      142.72      5.18 o 
   6   5   8      246.68      244.40     10.67 o 
   7   5   8       67.87       72.10      4.14 o 
  -7   6   8       25.30       31.74      3.53 o 
  -6   6   8        8.81       14.94      2.77 o 
  -5   6   8      334.83      330.47      7.80 o 
  -4   6   8      192.46      183.79      5.66 o 
  -3   6   8     1998.91     2001.50     37.80 o 
  -2   6   8      770.10      753.12     21.43 o 
  -1   6   8      865.59      850.00     11.97 o 
   0   6   8        5.59        8.47      1.42 o 
   1   6   8      939.83      953.59     19.88 o 
   2   6   8      103.81       98.76      3.93 o 
   3   6   8      114.28      102.90      4.21 o 
   4   6   8      255.06      250.86      6.65 o 
   5   6   8       39.24       60.59      3.63 o 
   6   6   8       15.25       18.90      2.33 o 
  -6   7   8        4.54        5.52      2.11 o 
  -5   7   8      344.57      349.11      8.35 o 
  -4   7   8      195.23      184.71      5.93 o 
  -3   7   8       26.54       25.98      2.57 o 
  -2   7   8      106.39      109.77      4.33 o 
  -1   7   8      232.67      233.40      7.98 o 
   0   7   8      135.31      147.18      7.10 o 
   1   7   8       97.81       96.52      4.30 o 
   2   7   8      189.22      184.81      6.60 o 
   3   7   8      110.27      112.30      4.59 o 
   4   7   8        1.78        3.92      1.76 o 
   5   7   8      143.06      137.31      5.40 o 
   6   7   8        0.99        3.02      1.59 o 
  -5   8   8      162.23      178.72      7.49 o 
  -4   8   8        8.29       11.69      2.05 o 
  -3   8   8       67.13       69.34      3.84 o 
  -2   8   8        0.71        1.01      1.59 o 
  -1   8   8       24.47       22.46      2.90 o 
   0   8   8      203.41      193.30      9.01 o 
   1   8   8        3.09        1.02      1.69 o 
   2   8   8       37.83       37.76      3.47 o 
   3   8   8        4.66        7.49      2.40 o 
   4   8   8       11.61       14.00      2.48 o 
   5   8   8        0.29        3.96      1.89 o 
  -4   9   8       19.44       28.46      3.26 o 
  -3   9   8       11.03       17.15      2.19 o 
  -2   9   8      176.05      194.13      7.34 o 
  -1   9   8       27.36       30.81      3.66 o 
   0   9   8        8.34       12.83      5.04 o 
   1   9   8       21.20       20.97      2.79 o 
   2   9   8       44.31       44.97      3.86 o 
   3   9   8        3.58        7.93      2.66 o 
  -1  10   8       26.11       32.22      8.43 o 
   0  10   8        3.45        5.85      4.39 o 
   1  10   8        0.06        4.38      2.78 o 
  -9   1   9       93.61      100.28      5.40 o 
  -8   1   9        4.39        4.70      2.08 o 
  -7   1   9        0.00        0.81      1.55 o 
  -6   1   9     1006.51     1025.51     16.21 o 
  -5   1   9      192.17      182.15      6.26 o 
  -4   1   9      473.59      514.29     11.21 o 
  -3   1   9      527.16      517.87      8.89 o 
  -2   1   9     1478.41     1517.34     24.59 o 
  -1   1   9     1202.33     1211.79     31.76 o 
   0   1   9       27.61       30.48      1.14 o 
   1   1   9       28.88       18.79      1.20 o 
   2   1   9       85.69       96.86      2.02 o 
   3   1   9      204.86      237.85      4.45 o 
   4   1   9      149.57      165.42      4.13 o 
   5   1   9        2.07        2.07      1.38 o 
   6   1   9        2.06        3.78      2.22 o 
   7   1   9       16.70       15.66      3.32 o 
   8   1   9       12.36       16.49      3.08 o 
  -9   2   9       84.56       88.74      5.14 o 
  -8   2   9       72.01       68.59      4.55 o 
  -7   2   9       73.10       70.59      3.65 o 
  -6   2   9      186.82      176.43      5.48 o 
  -5   2   9      429.08      448.33     13.17 o 
  -4   2   9     4157.70     4378.30     95.99 o 
  -3   2   9       55.13       51.62      1.62 o 
  -2   2   9      888.06      873.10     12.44 o 
  -1   2   9      111.75       96.61      2.47 o 
   0   2   9        1.58        2.24      0.91 o 
   1   2   9       74.34       79.11      2.32 o 
   2   2   9        2.79        2.38      1.19 o 
   3   2   9      250.30      297.44      5.31 o 
   4   2   9        0.56        0.81      1.12 o 
   5   2   9      132.02      134.88      4.57 o 
   6   2   9        0.02       -1.53      1.53 o 
   7   2   9       85.65       83.05      4.86 o 
   8   2   9        6.30        9.23      2.78 o 
  -8   3   9        0.47        3.22      2.04 o 
  -7   3   9      220.06      218.23      9.69 o 
  -6   3   9        3.25        1.82      1.72 o 
  -5   3   9      380.81      360.74     11.13 o 
  -4   3   9       15.84       14.30      1.91 o 
  -3   3   9     1422.11     1465.17     26.26 o 
  -2   3   9      129.06      137.56      3.10 o 
  -1   3   9     4104.12     4195.26     87.99 o 
   0   3   9      623.67      663.92      6.80 o 
   1   3   9      222.57      225.45      2.79 o 
   2   3   9        9.29       10.06      1.32 o 
   3   3   9       11.65       17.22      1.58 o 
   4   3   9      125.17      119.37      4.14 o 
   5   3   9       60.57       59.47      3.34 o 
   6   3   9        0.43       -0.44      1.59 o 
   7   3   9       32.70       34.66      3.39 o 
   8   3   9        2.43        5.97      1.86 o 
  -8   4   9        0.38        4.82      1.93 o 
  -7   4   9        6.67        6.94      1.93 o 
  -6   4   9       90.65       85.35      4.14 o 
  -5   4   9      273.41      277.77      6.85 o 
  -4   4   9        8.52        6.22      1.83 o 
  -3   4   9      119.83      105.20      3.88 o 
  -2   4   9     1646.51     1627.85     36.38 o 
  -1   4   9       80.37       73.84      2.43 o 
   0   4   9     1849.17     1909.16     22.38 o 
   1   4   9        0.59        0.61      1.02 o 
   2   4   9      360.69      384.36      5.58 o 
   3   4   9      123.40      121.80      3.45 o 
   4   4   9      244.15      232.31      5.89 o 
   5   4   9        9.24        7.58      2.04 o 
   6   4   9       14.62       15.38      2.23 o 
   7   4   9        1.80        9.23      1.88 o 
  -8   5   9        0.03        1.08      1.55 o 
  -7   5   9      269.87      262.36      7.88 o 
  -6   5   9        4.84        8.36      2.02 o 
  -5   5   9      243.63      248.28      6.57 o 
  -4   5   9      608.31      592.67     16.66 o 
  -3   5   9      368.21      347.91     10.38 o 
  -2   5   9       55.61       65.20      2.52 o 
  -1   5   9      246.64      244.47      5.66 o 
   0   5   9       14.74       10.88      1.55 o 
   1   5   9        6.32        5.05      1.25 o 
   2   5   9       77.57       70.43      2.74 o 
   3   5   9        3.90        5.16      1.91 o 
   4   5   9      348.64      333.67      7.38 o 
   5   5   9      418.27      405.45      8.57 o 
   6   5   9        0.03        3.30      2.20 o 
   7   5   9       16.99       22.92      2.48 o 
  -7   6   9      116.09      122.64      6.80 o 
  -6   6   9      203.15      199.95      6.44 o 
  -5   6   9      162.38      163.22      5.67 o 
  -4   6   9       30.86       27.96      2.71 o 
  -3   6   9      244.63      248.01      6.26 o 
  -2   6   9      704.79      671.21     19.05 o 
  -1   6   9       22.06       22.15      1.88 o 
   0   6   9        8.11        5.76      1.60 o 
   1   6   9       12.15        8.62      1.71 o 
   2   6   9      173.72      168.91      5.07 o 
   3   6   9      226.98      217.10      6.43 o 
   4   6   9      106.92      110.85      4.61 o 
   5   6   9       28.56       39.44      3.61 o 
   6   6   9       46.88       46.74      3.36 o 
  -6   7   9       11.80       16.40      2.78 o 
  -5   7   9        5.31        5.75      1.91 o 
  -4   7   9       35.32       35.37      3.06 o 
  -3   7   9      100.16      100.18      4.33 o 
  -2   7   9      226.13      221.12      6.83 o 
  -1   7   9        2.43        2.31      1.78 o 
   0   7   9        8.16        7.54      1.92 o 
   1   7   9      131.66      128.72      4.59 o 
   2   7   9      101.14       97.91      5.09 o 
   3   7   9        1.35        0.44      1.93 o 
   4   7   9       79.97       70.60      4.60 o 
   5   7   9       24.11       29.99      2.76 o 
   6   7   9       20.69       36.40      2.99 o 
  -5   8   9       42.37       44.78      3.98 o 
  -4   8   9      121.76      123.09      5.11 o 
  -3   8   9       33.19       33.36      2.90 o 
  -2   8   9      362.13      333.84      9.63 o 
  -1   8   9       35.88       38.83      3.45 o 
   0   8   9      526.98      511.54     13.95 o 
   1   8   9       67.27       66.32      4.26 o 
   2   8   9       27.61       21.68      2.94 o 
   3   8   9        6.31        7.27      2.27 o 
   4   8   9       12.90       18.16      3.08 o 
   5   8   9       41.14       45.86      3.88 o 
  -4   9   9       46.26       51.17      4.11 o 
  -3   9   9      146.51      157.38      6.81 o 
  -2   9   9      114.39      127.79      6.11 o 
  -1   9   9       62.30       59.30      4.26 o 
   0   9   9        1.72        4.74      2.52 o 
   1   9   9      114.24      108.73      6.73 o 
   2   9   9       72.84       73.47      4.78 o 
   3   9   9        8.43        6.54      2.29 o 
  -1  10   9      158.39      173.52     10.50 o 
   0  10   9      135.10      160.26      8.77 o 
  -9   0  10       95.78       91.26      9.18 o 
  -8   0  10      222.42      206.89     13.20 o 
  -7   0  10      548.50      530.62     19.68 o 
  -6   0  10      168.95      148.21      6.52 o 
  -5   0  10     1139.01     1117.50     42.63 o 
  -4   0  10      100.19      122.31      5.16 o 
  -3   0  10     1671.52     1660.39     36.93 o 
  -2   0  10     3722.79     3869.54     23.15 o 
  -1   0  10     6136.35     6353.19    296.66 o 
   0   0  10      655.00      673.06     20.28 o 
   1   0  10      660.15      595.96     10.41 o 
   2   0  10     2076.42     2247.49     66.30 o 
   3   0  10       73.66       70.87      3.88 o 
   4   0  10       86.16       86.85      3.44 o 
   5   0  10        0.37       -0.30      2.37 o 
   6   0  10        1.92        3.53      2.55 o 
   7   0  10      105.55       97.52      9.34 o 
   8   0  10       65.32       74.12      8.57 o 
  -9   1  10        3.83        7.56      2.42 o 
  -8   1  10        0.64        2.58      2.03 o 
  -7   1  10      627.07      595.58     11.65 o 
  -6   1  10      822.31      812.77     20.46 o 
  -5   1  10        3.64        3.77      1.30 o 
  -4   1  10        0.01        1.60      0.92 o 
  -3   1  10      345.76      370.68      4.60 o 
  -2   1  10        3.87        3.38      1.02 o 
  -1   1  10       68.26       85.27      2.34 o 
   0   1  10      940.54     1016.43     15.82 o 
   1   1  10        1.04        2.28      0.94 o 
   2   1  10      793.44      812.80     12.49 o 
   3   1  10       65.28       84.45      2.08 o 
   4   1  10       33.26       28.40      1.91 o 
   5   1  10      456.04      431.45      9.63 o 
   6   1  10      168.02      175.81      6.43 o 
   7   1  10        0.00        1.87      2.40 o 
   8   1  10       25.13       34.50      4.17 o 
  -9   2  10       15.36       21.69      3.85 o 
  -8   2  10       16.85       13.77      2.53 o 
  -7   2  10       41.90       44.76      3.73 o 
  -6   2  10        0.01        1.61      1.69 o 
  -5   2  10        3.08        4.26      1.79 o 
  -4   2  10      344.48      347.17      8.96 o 
  -3   2  10      518.93      521.95      8.44 o 
  -2   2  10       19.21       20.48      1.59 o 
  -1   2  10     1389.72     1527.94     33.95 o 
   0   2  10       58.69       51.45      2.00 o 
   1   2  10       38.64       31.52      1.26 o 
   2   2  10       82.64       84.60      2.57 o 
   3   2  10       26.98       32.76      1.90 o 
   4   2  10      341.15      338.73      8.07 o 
   5   2  10     1779.50     1729.45     15.97 o 
   6   2  10      320.71      308.07      8.56 o 
   7   2  10       56.36       66.57      4.46 o 
   8   2  10       54.61       61.74      5.47 o 
  -8   3  10      308.06      293.19      9.12 o 
  -7   3  10        0.00       -0.46      1.68 o 
  -6   3  10        5.07        4.10      1.77 o 
  -5   3  10      184.07      179.62      5.22 o 
  -4   3  10      825.22      808.51     34.50 o 
  -3   3  10     3122.53     3190.76     47.24 o 
  -2   3  10      377.81      350.25      6.31 o 
  -1   3  10      706.44      745.46     16.28 o 
   0   3  10       58.40       47.77      1.62 o 
   1   3  10       84.75       72.35      1.63 o 
   2   3  10      318.67      316.26      4.91 o 
   3   3  10       13.35        7.19      1.33 o 
   4   3  10       39.58       36.39      2.21 o 
   5   3  10      439.11      443.41      9.56 o 
   6   3  10      111.87      121.22      4.83 o 
   7   3  10        6.46       10.83      2.31 o 
  -8   4  10        6.44        6.71      1.73 o 
  -7   4  10        1.13        1.52      1.67 o 
  -6   4  10       58.88       55.02      3.47 o 
  -5   4  10      734.81      704.15     17.58 o 
  -4   4  10      101.12       98.62      3.94 o 
  -3   4  10      117.76      107.11      3.79 o 
  -2   4  10       50.53       48.33      2.15 o 
  -1   4  10       43.37       56.01      2.21 o 
   0   4  10      784.19      816.79     13.36 o 
   1   4  10        5.86        6.86      1.20 o 
   2   4  10      208.18      228.48      4.46 o 
   3   4  10      551.84      559.25      7.28 o 
   4   4  10     1443.85     1469.19     20.62 o 
   5   4  10      111.30      102.90      4.41 o 
   6   4  10       23.66       28.07      2.69 o 
   7   4  10      179.00      198.35      6.53 o 
  -7   5  10        2.29        5.98      1.96 o 
  -6   5  10       48.07       41.96      3.18 o 
  -5   5  10      905.87      894.05     24.79 o 
  -4   5  10      470.72      476.79     12.61 o 
  -3   5  10       16.56       17.41      2.09 o 
  -2   5  10      377.80      373.86      6.81 o 
  -1   5  10       19.10       23.73      1.75 o 
   0   5  10      194.21      190.87      4.58 o 
   1   5  10        0.62        1.30      1.19 o 
   2   5  10      119.35      117.09      3.51 o 
   3   5  10      158.98      159.96      5.00 o 
   4   5  10      736.67      718.84     10.87 o 
   5   5  10        7.74        6.10      1.88 o 
   6   5  10      127.83      136.22      5.40 o 
   7   5  10        4.34       11.21      1.99 o 
  -7   6  10       87.53       99.01      5.66 o 
  -6   6  10        4.07        4.35      1.91 o 
  -5   6  10      218.23      223.74      6.60 o 
  -4   6  10        0.57        0.52      1.77 o 
  -3   6  10     1013.94     1025.11     17.59 o 
  -2   6  10      245.54      248.09      6.02 o 
  -1   6  10      157.08      157.77      4.04 o 
   0   6  10       37.57       28.96      2.45 o 
   1   6  10      481.07      446.44      7.86 o 
   2   6  10      123.97      111.05      5.16 o 
   3   6  10       15.73       15.70      2.23 o 
   4   6  10       72.54       75.01      4.00 o 
   5   6  10      244.62      220.62      6.70 o 
   6   6  10       14.16       25.05      2.57 o 
  -6   7  10       59.47       54.36      4.33 o 
  -5   7  10        5.41        8.26      2.03 o 
  -4   7  10      114.90      118.04      7.21 o 
  -3   7  10       22.93       23.16      2.49 o 
  -2   7  10      327.77      325.25      7.30 o 
  -1   7  10       98.48       97.34      4.82 o 
   0   7  10       66.59       69.90      3.60 o 
   1   7  10      551.09      540.85      9.23 o 
   2   7  10       20.25       16.96      2.73 o 
   3   7  10      496.69      459.16     10.83 o 
   4   7  10       10.00       12.54      3.34 o 
   5   7  10       28.09       31.88      2.81 o 
  -5   8  10       19.18       28.30      3.33 o 
  -4   8  10       19.70       25.35      2.61 o 
  -3   8  10       15.92       16.36      2.20 o 
  -2   8  10       31.91       38.68      3.59 o 
  -1   8  10       39.13       41.46      3.54 o 
   0   8  10      125.43      123.64      6.54 o 
   1   8  10       18.60       20.87      2.92 o 
   2   8  10      132.71      120.21      7.29 o 
   3   8  10       40.97       43.34      3.84 o 
   4   8  10       22.11       28.39      3.28 o 
  -4   9  10        5.00        9.05      2.18 o 
  -3   9  10        0.01        2.07      1.95 o 
  -2   9  10       13.26       15.04      2.64 o 
  -1   9  10       26.71       26.59      3.08 o 
   0   9  10       85.14      101.30      6.92 o 
   1   9  10      104.47       86.16      5.11 o 
   2   9  10       44.88       47.59      4.03 o 
   3   9  10      195.58      191.15      7.75 o 
  -9   1  11        7.11       10.88      2.71 o 
  -8   1  11        8.97        7.53      2.10 o 
  -7   1  11      843.58      827.50     17.29 o 
  -6   1  11       83.65       88.47      4.53 o 
  -5   1  11      241.10      256.28      6.42 o 
  -4   1  11      131.06      152.06      3.49 o 
  -3   1  11        4.98        4.25      1.02 o 
  -2   1  11      183.16      161.74      2.64 o 
  -1   1  11      498.75      523.28     12.36 o 
   0   1  11      415.32      425.61      8.00 o 
   1   1  11      104.08      100.51      2.17 o 
   2   1  11       59.74       57.43      1.71 o 
   3   1  11      341.69      337.16      7.77 o 
   4   1  11       54.30       41.98      2.24 o 
   5   1  11     1559.74     1566.63     21.51 o 
   6   1  11      155.31      141.90      5.91 o 
   7   1  11        5.76        4.33      2.33 o 
   8   1  11       77.66       90.72      6.55 o 
  -8   2  11       18.59       16.20      2.57 o 
  -7   2  11      261.92      252.56      7.91 o 
  -6   2  11       92.12       83.95      4.01 o 
  -5   2  11        0.00        1.69      1.61 o 
  -4   2  11        0.24        1.29      1.08 o 
  -3   2  11       10.31       14.16      1.45 o 
  -2   2  11      276.81      281.47      7.10 o 
  -1   2  11       18.16       17.42      1.58 o 
   0   2  11        0.74        6.64      1.07 o 
   1   2  11      414.57      398.86      5.62 o 
   2   2  11      382.35      426.18     10.05 o 
   3   2  11      102.04      105.62      3.08 o 
   4   2  11        8.74        8.70      1.55 o 
   5   2  11       20.00       23.06      2.46 o 
   6   2  11      282.66      255.92      7.96 o 
   7   2  11       10.40       10.52      2.38 o 
   8   2  11       56.04       60.28      5.32 o 
  -8   3  11       99.93      100.26      5.51 o 
  -7   3  11      332.01      329.23     11.53 o 
  -6   3  11      303.22      281.99     12.06 o 
  -5   3  11       61.05       64.31      3.46 o 
  -4   3  11     1500.90     1565.62     45.02 o 
  -3   3  11      126.07      128.08      3.22 o 
  -2   3  11      423.56      444.05     10.88 o 
  -1   3  11       88.26       87.77      2.59 o 
   0   3  11      979.49     1043.39     12.37 o 
   1   3  11        0.00        0.36      1.02 o 
   2   3  11     1247.39     1246.09     11.12 o 
   3   3  11      599.36      599.31      7.37 o 
   4   3  11     1181.84     1131.21     17.70 o 
   5   3  11       13.29       14.97      2.30 o 
   6   3  11      587.20      536.56     16.28 o 
   7   3  11       19.71       25.60      3.14 o 
  -8   4  11        2.66        7.22      1.83 o 
  -7   4  11        0.13        0.61      1.68 o 
  -6   4  11      290.29      259.63      6.88 o 
  -5   4  11       91.53       85.97      4.08 o 
  -4   4  11      681.13      655.70     11.88 o 
  -3   4  11       15.36       15.68      1.94 o 
  -2   4  11       75.59       80.57      2.71 o 
  -1   4  11      668.11      649.72     14.10 o 
   0   4  11       98.50      104.10      2.79 o 
   1   4  11      498.24      499.56      6.27 o 
   2   4  11      169.61      176.18      4.03 o 
   3   4  11      171.21      161.36      4.12 o 
   4   4  11       70.86       71.08      3.67 o 
   5   4  11        8.58        6.27      1.96 o 
   6   4  11       11.63       11.37      2.02 o 
   7   4  11        2.12        2.40      1.95 o 
  -7   5  11      179.69      162.69      5.96 o 
  -6   5  11      232.06      218.19      6.56 o 
  -5   5  11      328.55      320.09     10.45 o 
  -4   5  11      210.39      194.02      5.66 o 
  -3   5  11       12.12        9.61      1.95 o 
  -2   5  11       76.41       91.38      3.59 o 
  -1   5  11       91.42      101.89      3.39 o 
   0   5  11       99.33      111.50      3.86 o 
   1   5  11        3.76        4.50      1.57 o 
   2   5  11      324.93      312.54      5.62 o 
   3   5  11       68.41       67.69      3.51 o 
   4   5  11      140.37      145.90      5.14 o 
   5   5  11       23.52       23.75      2.60 o 
   6   5  11       46.21       43.30      3.26 o 
   7   5  11      130.42      141.61      5.73 o 
  -7   6  11       28.99       36.00      3.71 o 
  -6   6  11      108.44      107.09      4.90 o 
  -5   6  11        0.70        0.50      1.81 o 
  -4   6  11      402.15      394.20      9.93 o 
  -3   6  11      734.54      741.59     16.66 o 
  -2   6  11       46.51       41.18      2.85 o 
  -1   6  11      448.50      423.51     13.88 o 
   0   6  11       12.41        8.38      1.86 o 
   1   6  11      130.67      120.63      4.34 o 
   2   6  11        2.15        3.26      2.17 o 
   3   6  11        2.82        4.43      2.20 o 
   4   6  11      124.55      120.63      4.90 o 
   5   6  11      241.52      247.39      7.13 o 
   6   6  11       13.51       18.63      2.36 o 
  -6   7  11        6.17       11.06      2.37 o 
  -5   7  11       10.85       13.00      2.14 o 
  -4   7  11      158.08      151.86      5.50 o 
  -3   7  11       16.96       18.43      2.41 o 
  -2   7  11       61.08       56.83      3.34 o 
  -1   7  11      173.45      184.70      6.57 o 
   0   7  11       81.71       73.79      3.69 o 
   1   7  11      683.65      699.60     15.51 o 
   2   7  11       16.74       16.50      2.82 o 
   3   7  11       36.63       44.45      3.79 o 
   4   7  11        1.04        2.37      2.12 o 
   5   7  11       12.34       17.84      2.73 o 
  -5   8  11       32.86       31.19      2.96 o 
  -4   8  11      172.28      189.32      6.40 o 
  -3   8  11       10.33       13.01      2.06 o 
  -2   8  11        0.05       -2.80      3.17 o 
  -1   8  11      112.87      108.66      7.81 o 
   0   8  11      131.07      124.03      7.88 o 
   1   8  11       65.46       60.56      4.34 o 
   2   8  11      293.38      270.33      8.65 o 
   3   8  11      186.57      180.06      7.31 o 
   4   8  11        1.12        5.58      2.15 o 
  -3   9  11       48.24       57.02      4.30 o 
  -2   9  11       95.72       93.30      5.34 o 
  -1   9  11      200.18      205.92     10.28 o 
   0   9  11      431.00      403.88     25.71 o 
   1   9  11      119.00      107.86     11.74 o 
   2   9  11      185.73      185.40      7.55 o 
  -9   0  12       41.70       54.99      7.15 o 
  -8   0  12      163.73      159.50     11.94 o 
  -7   0  12      365.14      366.35     16.81 o 
  -6   0  12      400.22      392.39     16.59 o 
  -5   0  12       75.68       77.53      3.53 o 
  -4   0  12      107.01       94.61      3.50 o 
  -3   0  12       34.79       28.71      2.08 o 
  -2   0  12      505.89      529.43     18.26 o 
  -1   0  12     2619.57     2558.27    111.89 o 
   0   0  12      100.35       88.12      3.39 o 
   1   0  12     1784.79     1967.23     32.05 o 
   2   0  12      388.29      414.89     11.77 o 
   3   0  12      114.90      116.99      3.72 o 
   4   0  12        3.76        6.63      2.27 o 
   5   0  12       82.87       62.87      4.77 o 
   6   0  12        0.92       -0.29      3.27 o 
   7   0  12       14.15       22.91      4.96 o 
   8   0  12        6.15        5.20      2.80 o 
  -8   1  12      310.42      307.67     11.56 o 
  -7   1  12      371.43      369.72      9.89 o 
  -6   1  12        0.52       -1.34      1.60 o 
  -5   1  12       14.91       13.78      1.94 o 
  -4   1  12      175.07      161.19      4.65 o 
  -3   1  12      159.08      173.10      2.99 o 
  -2   1  12      643.52      650.68      8.30 o 
  -1   1  12     2677.39     2844.13     66.18 o 
   0   1  12      108.59      115.91      3.82 o 
   1   1  12     1347.72     1371.07     12.59 o 
   2   1  12      562.15      574.26     12.44 o 
   3   1  12      179.83      156.01      3.62 o 
   4   1  12       28.81       29.73      2.08 o 
   5   1  12      760.60      705.44     10.14 o 
   6   1  12      177.41      175.40      6.58 o 
   7   1  12      108.72      113.72      7.11 o 
   8   1  12        8.66       12.86      4.02 o 
  -8   2  12      139.98      137.93      9.86 o 
  -7   2  12       34.87       35.94      3.52 o 
  -6   2  12      247.67      226.55      6.01 o 
  -5   2  12       13.37       12.94      2.09 o 
  -4   2  12      676.41      677.88     13.82 o 
  -3   2  12      357.39      353.15      5.17 o 
  -2   2  12        6.58        2.51      1.14 o 
  -1   2  12      176.64      179.53      5.59 o 
   0   2  12      141.57      174.21      2.82 o 
   1   2  12       13.23        8.86      1.00 o 
   2   2  12       17.84       20.38      1.62 o 
   3   2  12      549.82      535.84      7.34 o 
   4   2  12        0.29        1.37      1.33 o 
   5   2  12       16.67       17.67      2.29 o 
   6   2  12      218.89      210.03      7.30 o 
   7   2  12       11.41        9.74      2.34 o 
  -8   3  12        0.98        4.04      2.20 o 
  -7   3  12       11.84       10.17      2.09 o 
  -6   3  12       25.26       21.42      2.51 o 
  -5   3  12      213.70      191.64      5.65 o 
  -4   3  12       19.29       17.29      2.43 o 
  -3   3  12       11.95       13.75      1.48 o 
  -2   3  12        7.40        4.01      1.17 o 
  -1   3  12      243.62      251.52      5.71 o 
   0   3  12      150.22      142.45      2.60 o 
   1   3  12       83.00       86.24      2.66 o 
   2   3  12     1039.34     1017.48     38.16 o 
   3   3  12      439.08      424.64      9.15 o 
   4   3  12       70.10       71.10      3.02 o 
   5   3  12       25.26       21.67      2.52 o 
   6   3  12       36.47       30.04      3.24 o 
   7   3  12      285.41      281.06      9.11 o 
  -8   4  12       13.31       14.84      2.12 o 
  -7   4  12       15.42       16.82      2.30 o 
  -6   4  12      206.20      198.96      7.30 o 
  -5   4  12     1753.03     1686.08     54.10 o 
  -4   4  12      366.86      364.69     10.35 o 
  -3   4  12       91.61       87.32      3.59 o 
  -2   4  12       54.72       49.43      2.29 o 
  -1   4  12       74.91       73.28      3.42 o 
   0   4  12       15.58        9.89      1.23 o 
   1   4  12      100.72      110.52      3.43 o 
   2   4  12       12.96        8.68      1.44 o 
   3   4  12       63.40       58.82      2.78 o 
   4   4  12      941.23      915.68     15.07 o 
   5   4  12      151.12      144.66      5.18 o 
   6   4  12        3.10        5.58      1.63 o 
   7   4  12       15.87       23.93      3.08 o 
  -7   5  12        7.22        8.75      2.08 o 
  -6   5  12      116.72      123.34      5.14 o 
  -5   5  12        6.26        7.27      2.20 o 
  -4   5  12       24.93       23.40      2.59 o 
  -3   5  12       97.82       85.15      3.75 o 
  -2   5  12       85.68       89.84      3.61 o 
  -1   5  12        0.20        0.96      1.14 o 
   0   5  12       47.98       42.03      2.67 o 
   1   5  12      268.86      274.87      6.09 o 
   2   5  12       33.65       32.01      2.54 o 
   3   5  12      665.93      653.78     10.91 o 
   4   5  12      216.19      201.15      5.95 o 
   5   5  12        6.68        7.38      1.88 o 
   6   5  12       89.87       94.56      4.56 o 
  -7   6  12       29.75       43.30      3.32 o 
  -6   6  12      107.86       91.94      4.62 o 
  -5   6  12      328.78      314.96      7.87 o 
  -4   6  12       22.22       21.77      2.58 o 
  -3   6  12       48.17       48.43      3.23 o 
  -2   6  12      617.98      620.22     13.37 o 
  -1   6  12       14.50       11.62      1.94 o 
   0   6  12       63.72       67.29      3.45 o 
   1   6  12      521.89      502.46     13.51 o 
   2   6  12      581.80      569.18     17.05 o 
   3   6  12        8.37        6.89      2.17 o 
   4   6  12       77.75       68.96      3.83 o 
   5   6  12        8.30       10.65      1.99 o 
   6   6  12        0.90        4.48      1.70 o 
  -6   7  12        2.37        7.62      1.98 o 
  -5   7  12        8.68       12.49      2.18 o 
  -4   7  12       33.70       30.57      2.92 o 
  -3   7  12      379.36      384.29      9.45 o 
  -2   7  12       16.69       17.83      2.71 o 
  -1   7  12      160.82      180.83      6.79 o 
   0   7  12        0.21        2.12      1.77 o 
   1   7  12      648.07      702.07     22.77 o 
   2   7  12        7.62        6.82      2.41 o 
   3   7  12       48.42       49.09      4.51 o 
   4   7  12       39.10       37.86      3.64 o 
   5   7  12        6.81       10.48      2.42 o 
  -5   8  12       85.01       91.94      4.71 o 
  -4   8  12       11.44        9.94      2.02 o 
  -3   8  12        8.73       10.35      2.32 o 
  -2   8  12        0.27       19.30     20.98 o 
  -1   8  12       12.50       14.99      2.70 o 
   0   8  12      221.84      215.53      7.46 o 
   1   8  12        5.43        3.65      2.17 o 
   2   8  12        3.40        6.36      2.64 o 
   3   8  12       43.22       48.02      3.96 o 
   4   8  12       27.58       36.55      3.64 o 
  -3   9  12      100.14      109.92      5.89 o 
  -2   9  12      122.72      128.44      6.25 o 
  -1   9  12        0.10        3.25      2.79 o 
   0   9  12       23.03       28.78      4.06 o 
   1   9  12       74.08       72.05      6.17 o 
   2   9  12        9.47       10.37      2.46 o 
  -8   1  13        0.00        0.67      2.55 o 
  -7   1  13      145.04      143.21      6.00 o 
  -6   1  13      307.65      289.93      9.69 o 
  -5   1  13        3.69        3.79      1.60 o 
  -4   1  13      265.03      280.40      9.41 o 
  -3   1  13       15.14       11.02      1.09 o 
  -2   1  13        0.05        1.40      0.88 o 
  -1   1  13     2452.20     2608.69     59.09 o 
   0   1  13        8.75       10.59      1.26 o 
   1   1  13     3084.87     3259.92     32.59 o 
   2   1  13      772.57      768.19      9.05 o 
   3   1  13      241.36      239.09      6.74 o 
   4   1  13      471.90      432.11     12.01 o 
   5   1  13      702.51      667.25     11.12 o 
   6   1  13      115.45      109.98      5.39 o 
   7   1  13       17.82       18.93      3.10 o 
  -8   2  13        7.01       10.50      2.34 o 
  -7   2  13      225.23      223.04      7.55 o 
  -6   2  13       86.38       74.40      4.37 o 
  -5   2  13        0.58        0.34      1.60 o 
  -4   2  13       53.95       50.29      2.37 o 
  -3   2  13      125.17      122.99      3.24 o 
  -2   2  13      785.20      804.32     14.31 o 
  -1   2  13      284.04      301.03     10.09 o 
   0   2  13      238.44      226.85      4.48 o 
   1   2  13      566.39      555.83      8.51 o 
   2   2  13       19.36       12.53      1.43 o 
   3   2  13      658.30      676.74     13.74 o 
   4   2  13      624.60      601.85      9.52 o 
   5   2  13       22.83       25.57      3.07 o 
   6   2  13      106.80       97.16      5.21 o 
   7   2  13      147.36      146.23      6.55 o 
  -8   3  13        0.91       -1.81      1.81 o 
  -7   3  13       20.72       18.40      2.36 o 
  -6   3  13       21.88       22.59      2.56 o 
  -5   3  13     1030.49     1011.15     24.30 o 
  -4   3  13      232.97      218.38      5.51 o 
  -3   3  13      172.16      178.01      3.96 o 
  -2   3  13        8.57        7.64      1.30 o 
  -1   3  13       53.81       53.49      2.20 o 
   0   3  13     1191.54     1206.58     16.23 o 
   1   3  13      355.58      333.72      7.59 o 
   2   3  13      277.27      285.08      5.55 o 
   3   3  13        0.48        1.21      1.38 o 
   4   3  13       49.04       45.70      2.59 o 
   5   3  13      220.93      205.48      6.00 o 
   6   3  13        0.14       -0.68      1.83 o 
   7   3  13       30.08       42.52      3.86 o 
  -8   4  13        2.46        3.80      1.63 o 
  -7   4  13        7.94        9.52      2.37 o 
  -6   4  13       10.69        7.92      2.06 o 
  -5   4  13      316.84      350.56     11.04 o 
  -4   4  13      647.66      622.81     19.32 o 
  -3   4  13       44.82       39.48      2.72 o 
  -2   4  13       50.65       47.03      2.28 o 
  -1   4  13      286.70      292.29      5.47 o 
   0   4  13      448.31      433.69     11.40 o 
   1   4  13      151.00      160.38      5.38 o 
   2   4  13        0.65        0.09      1.33 o 
   3   4  13      729.87      720.14     13.00 o 
   4   4  13      649.66      639.57     14.30 o 
   5   4  13       16.39       16.01      2.28 o 
   6   4  13        6.29        8.74      1.96 o 
   7   4  13       42.82       49.59      4.10 o 
  -7   5  13       35.12       38.63      3.26 o 
  -6   5  13       88.01       88.26      4.44 o 
  -5   5  13      475.15      448.62     11.96 o 
  -4   5  13     1019.25      980.05     23.55 o 
  -3   5  13        4.75        3.30      1.73 o 
  -2   5  13      166.92      176.87      5.19 o 
  -1   5  13       16.09       15.32      1.62 o 
   0   5  13        2.68        5.87      1.70 o 
   1   5  13       12.81        9.79      2.06 o 
   2   5  13     1094.52     1032.22     24.21 o 
   3   5  13      889.93      884.36     17.05 o 
   4   5  13       74.02       74.76      3.88 o 
   5   5  13      112.23      108.16      4.71 o 
   6   5  13       32.60       34.86      3.03 o 
  -7   6  13       98.66       84.48      4.55 o 
  -6   6  13       44.48       46.47      3.49 o 
  -5   6  13      220.57      218.55      6.67 o 
  -4   6  13       58.46       63.59      3.69 o 
  -3   6  13      137.37      125.48      4.77 o 
  -2   6  13       10.21       10.71      2.00 o 
  -1   6  13       16.80       15.17      2.18 o 
   0   6  13      195.92      166.37      5.45 o 
   1   6  13       40.53       42.71      3.02 o 
   2   6  13      213.83      205.18      5.80 o 
   3   6  13        0.23        0.77      2.01 o 
   4   6  13       57.48       52.97      4.17 o 
   5   6  13       21.30       17.08      2.21 o 
   6   6  13        0.41        5.65      1.69 o 
  -6   7  13       86.03       92.61      4.75 o 
  -5   7  13      200.65      198.78      6.64 o 
  -4   7  13       82.71       89.77      4.42 o 
  -3   7  13      130.56      117.45      4.80 o 
  -2   7  13        5.94        8.69      2.39 o 
  -1   7  13       95.24       91.43      5.47 o 
   0   7  13       99.64      107.42      4.47 o 
   1   7  13      691.60      670.70     25.42 o 
   2   7  13        9.70       11.21      2.47 o 
   3   7  13       18.17       18.33      2.80 o 
   4   7  13       28.12       41.15      3.85 o 
   5   7  13       44.64       51.43      4.20 o 
  -5   8  13        3.68        7.56      1.81 o 
  -4   8  13       44.00       40.70      3.19 o 
  -3   8  13       31.63       37.80      3.67 o 
  -2   8  13        1.00        0.60      1.78 o 
  -1   8  13        8.45       12.05      2.28 o 
   0   8  13        0.16        1.93      1.73 o 
   1   8  13      145.17      128.20      6.12 o 
   2   8  13        6.65        7.70      2.28 o 
   3   8  13        2.59        5.00      2.16 o 
   4   8  13        2.23        4.70      1.89 o 
  -3   9  13       93.83      100.11      5.67 o 
  -2   9  13      280.19      276.15      9.71 o 
  -1   9  13       18.09       26.14      3.17 o 
   0   9  13       45.77       52.06      5.67 o 
   1   9  13      184.88      189.52     13.42 o 
   2   9  13        1.93        3.12      2.19 o 
  -8   0  14      155.48      153.28     12.02 o 
  -7   0  14      456.87      417.81     18.28 o 
  -6   0  14       16.04       14.74      4.79 o 
  -5   0  14      128.34      127.22      5.79 o 
  -4   0  14      147.20      135.58      4.34 o 
  -3   0  14     1869.63     1978.60     37.03 o 
  -2   0  14     2136.96     2289.65     73.71 o 
  -1   0  14     1454.29     1390.81     58.70 o 
   0   0  14      390.64      456.10     16.76 o 
   1   0  14        0.08        0.90      1.25 o 
   2   0  14      181.43      207.92      4.86 o 
   3   0  14       76.69       62.32      4.36 o 
   4   0  14       17.95       22.54      3.47 o 
   5   0  14      270.40      260.54      9.24 o 
   6   0  14      986.69      969.52     35.82 o 
   7   0  14      197.24      193.25     13.20 o 
  -8   1  14       10.60       12.13      3.19 o 
  -7   1  14       11.43       11.88      3.57 o 
  -6   1  14        8.58        6.04      1.81 o 
  -5   1  14       11.42       12.84      1.97 o 
  -4   1  14      104.09      103.29      3.16 o 
  -3   1  14      679.89      679.69      9.41 o 
  -2   1  14        3.13        1.37      1.14 o 
  -1   1  14      777.35      741.69     14.04 o 
   0   1  14     2996.38     3083.22     51.84 o 
   1   1  14       80.47       75.72      2.11 o 
   2   1  14      311.76      320.82      7.26 o 
   3   1  14       14.92       14.25      1.63 o 
   4   1  14       74.18       72.34      3.48 o 
   5   1  14       97.44      107.95      4.42 o 
   6   1  14        5.23        4.63      2.08 o 
   7   1  14       13.54       25.01      3.53 o 
  -8   2  14      443.44      459.31     16.09 o 
  -7   2  14      239.17      234.03      7.77 o 
  -6   2  14        5.08        8.73      2.01 o 
  -5   2  14      117.43      112.27      5.10 o 
  -4   2  14       52.38       52.94      2.44 o 
  -3   2  14     1034.39     1090.63     16.30 o 
  -2   2  14      462.85      494.56      9.99 o 
  -1   2  14       47.80       41.05      2.01 o 
   0   2  14      328.75      328.43      8.75 o 
   1   2  14        1.88        1.45      1.10 o 
   2   2  14       50.94       50.92      2.63 o 
   3   2  14      133.70      121.31      3.59 o 
   4   2  14      154.74      131.93      3.95 o 
   5   2  14        0.01        0.38      2.02 o 
   6   2  14       11.61       12.49      2.40 o 
   7   2  14        3.75        5.56      2.02 o 
  -8   3  14        1.36        2.25      2.02 o 
  -7   3  14       81.11       91.70      4.89 o 
  -6   3  14      505.17      518.29     18.44 o 
  -5   3  14      354.85      360.96     11.51 o 
  -4   3  14        1.62        1.57      1.68 o 
  -3   3  14      231.68      235.86      4.67 o 
  -2   3  14       20.85       24.46      1.79 o 
  -1   3  14      257.00      265.56      8.60 o 
   0   3  14       91.96       98.88      2.77 o 
   1   3  14      157.94      147.82      3.56 o 
   2   3  14      157.62      138.72      3.71 o 
   3   3  14      911.96      927.50     12.78 o 
   4   3  14       67.72       61.65      2.99 o 
   5   3  14        4.60        6.78      1.88 o 
   6   3  14       85.74       83.19      4.95 o 
   7   3  14        4.29        8.60      2.11 o 
  -8   4  14        0.45        3.09      1.57 o 
  -7   4  14       83.81       90.16      4.49 o 
  -6   4  14      320.43      324.55     11.63 o 
  -5   4  14      117.78      117.16      4.71 o 
  -4   4  14     1140.34     1095.55     17.45 o 
  -3   4  14      325.95      316.99     10.47 o 
  -2   4  14      214.37      204.75      4.44 o 
  -1   4  14      225.97      222.46      5.31 o 
   0   4  14      296.34      298.82      7.59 o 
   1   4  14      752.80      704.02     17.30 o 
   2   4  14      204.26      176.51      4.34 o 
   3   4  14     1520.06     1460.26     44.39 o 
   4   4  14        9.72        8.61      1.99 o 
   5   4  14        7.60       10.94      2.06 o 
   6   4  14       83.37       98.16      5.45 o 
  -7   5  14      243.78      252.77      7.57 o 
  -6   5  14       71.24       63.78      3.90 o 
  -5   5  14      323.67      313.32      7.69 o 
  -4   5  14        0.03        0.77      1.86 o 
  -3   5  14       72.16       74.76      3.77 o 
  -2   5  14     1009.14     1028.39     22.11 o 
  -1   5  14        0.01       -1.42      1.42 o 
   0   5  14       29.31       30.04      2.54 o 
   1   5  14        1.57        2.11      1.71 o 
   2   5  14       27.74       30.37      2.71 o 
   3   5  14      827.73      793.88     13.60 o 
   4   5  14       35.61       40.46      3.01 o 
   5   5  14       48.32       56.47      3.53 o 
   6   5  14       13.08       16.29      2.29 o 
  -6   6  14       59.08       74.43      4.30 o 
  -5   6  14      152.04      154.06      7.32 o 
  -4   6  14      102.65       96.44      4.48 o 
  -3   6  14      526.51      504.45      9.27 o 
  -2   6  14       72.25       73.66      4.39 o 
  -1   6  14        3.20        1.46      1.69 o 
   0   6  14        6.79        6.82      1.94 o 
   1   6  14      161.05      171.15      6.68 o 
   2   6  14        3.31        4.28      1.68 o 
   3   6  14      595.06      580.63     16.68 o 
   4   6  14       18.57       16.35      2.60 o 
   5   6  14        0.24        3.31      1.90 o 
  -6   7  14        1.05        3.92      1.56 o 
  -5   7  14      200.34      184.31      6.45 o 
  -4   7  14      113.03      120.53      5.07 o 
  -3   7  14      575.73      567.22     12.32 o 
  -2   7  14       91.10       91.68      5.46 o 
  -1   7  14       75.60       66.22      5.32 o 
   0   7  14      217.72      216.14      6.29 o 
   1   7  14      325.27      312.34     12.06 o 
   2   7  14        7.82        8.69      2.27 o 
   3   7  14      191.03      180.37      7.25 o 
   4   7  14       45.16       50.65      4.23 o 
  -4   8  14        7.13       11.14      2.74 o 
  -3   8  14       82.23       89.97      5.30 o 
  -2   8  14       42.05       39.19      5.43 o 
  -1   8  14       60.17       59.31      4.23 o 
   0   8  14        0.99        4.80      2.00 o 
   1   8  14        0.10        0.83      2.18 o 
   2   8  14       82.50       73.32      7.03 o 
   3   8  14        7.95       12.98      2.52 o 
  -2   9  14        5.50        7.69      2.11 o 
  -1   9  14       16.57       19.76      2.85 o 
   0   9  14        0.03        1.34      2.36 o 
   1   9  14      195.90      200.35      9.92 o 
  -8   1  15      142.73      137.62      9.61 o 
  -7   1  15        2.90        3.94      3.13 o 
  -6   1  15        0.24        0.45      1.56 o 
  -5   1  15      276.18      258.22      7.62 o 
  -4   1  15       67.46       65.03      2.67 o 
  -3   1  15       18.35       23.53      1.71 o 
  -2   1  15        0.98       -0.40      1.13 o 
  -1   1  15     5604.88     5814.27    128.38 o 
   0   1  15      123.34      138.81      2.82 o 
   1   1  15      203.84      215.68      3.49 o 
   2   1  15      900.89      895.80     12.15 o 
   3   1  15      122.82      129.90      4.25 o 
   4   1  15        0.01        0.60      1.66 o 
   5   1  15       53.44       46.84      3.60 o 
   6   1  15      223.41      224.09      7.67 o 
   7   1  15       99.30      111.77      7.17 o 
  -8   2  15        4.29        7.55      2.84 o 
  -7   2  15      225.34      233.14      7.83 o 
  -6   2  15       53.45       48.52      3.71 o 
  -5   2  15      386.11      387.96      7.74 o 
  -4   2  15      125.91      137.46      4.34 o 
  -3   2  15        1.16        1.40      1.25 o 
  -2   2  15      576.38      584.82     12.15 o 
  -1   2  15       56.10       55.52      2.28 o 
   0   2  15      976.80      986.02     17.35 o 
   1   2  15       42.47       32.39      1.94 o 
   2   2  15      214.94      222.14      6.67 o 
   3   2  15      344.26      331.48      7.87 o 
   4   2  15        2.73        4.80      1.52 o 
   5   2  15      587.85      572.61     11.70 o 
   6   2  15        0.22        2.35      1.73 o 
   7   2  15      207.36      237.30      8.45 o 
  -8   3  15       20.91       29.24      3.30 o 
  -7   3  15        2.46        5.23      1.77 o 
  -6   3  15        2.53        5.30      2.08 o 
  -5   3  15       10.06       10.95      2.15 o 
  -4   3  15       13.77       15.39      2.19 o 
  -3   3  15      416.10      378.53     12.87 o 
  -2   3  15       31.81       32.21      2.05 o 
  -1   3  15      217.88      220.59      9.97 o 
   0   3  15      187.61      172.32      4.61 o 
   1   3  15      330.29      292.65      9.28 o 
   2   3  15      215.28      208.16      5.13 o 
   3   3  15      101.11       99.58      3.54 o 
   4   3  15      264.02      265.09      5.70 o 
   5   3  15       56.83       46.06      3.77 o 
   6   3  15        0.00        2.98      1.77 o 
   7   3  15       50.34       52.75      4.17 o 
  -7   4  15       40.22       39.31      3.18 o 
  -6   4  15       23.43       32.10      2.92 o 
  -5   4  15       45.76       42.81      3.20 o 
  -4   4  15        5.28        5.28      2.04 o 
  -3   4  15       11.06       12.11      2.29 o 
  -2   4  15      109.82      103.58      3.69 o 
  -1   4  15       75.51       58.84      2.55 o 
   0   4  15       85.89       92.63      3.72 o 
   1   4  15       11.23       12.67      2.03 o 
   2   4  15       47.10       43.35      3.00 o 
   3   4  15       35.62       37.33      2.53 o 
   4   4  15        1.50        2.95      1.75 o 
   5   4  15        0.79        4.26      1.75 o 
   6   4  15        1.49        6.46      2.07 o 
  -7   5  15        0.00        1.56      1.78 o 
  -6   5  15       87.24       82.87      4.43 o 
  -5   5  15       93.91       83.17      4.26 o 
  -4   5  15      215.06      216.13      6.16 o 
  -3   5  15       26.95       28.90      2.98 o 
  -2   5  15       10.19       14.91      2.06 o 
  -1   5  15      198.91      185.33      6.28 o 
   0   5  15      286.65      252.37      9.38 o 
   1   5  15      155.61      151.43      4.95 o 
   2   5  15      384.42      370.46      7.68 o 
   3   5  15      352.25      328.80     12.42 o 
   4   5  15      134.17      123.48      8.69 o 
   5   5  15      117.28      126.07      5.10 o 
   6   5  15        0.04        4.47      1.61 o 
  -6   6  15       64.51       65.82      4.09 o 
  -5   6  15        0.38        0.90      1.90 o 
  -4   6  15      332.29      325.68      7.92 o 
  -3   6  15      141.38      139.12      5.96 o 
  -2   6  15        1.16       -0.30      1.83 o 
  -1   6  15        1.02        3.76      1.89 o 
   0   6  15       76.40       66.38      3.61 o 
   1   6  15        0.32        1.29      1.75 o 
   2   6  15      758.07      758.45     28.60 o 
   3   6  15       16.05       18.36      2.82 o 
   4   6  15        0.06       -0.64      1.94 o 
   5   6  15        9.56       14.53      2.49 o 
  -5   7  15      116.38      128.24      5.53 o 
  -4   7  15        6.48        6.16      1.90 o 
  -3   7  15      186.94      190.96      8.79 o 
  -2   7  15       82.33       83.72      4.93 o 
  -1   7  15       81.66       86.48      6.15 o 
   0   7  15      948.36      881.27     27.07 o 
   1   7  15       42.02       43.55      3.18 o 
   2   7  15       14.13        7.29      2.81 o 
   3   7  15        7.61       10.33      2.42 o 
   4   7  15        0.32        2.68      1.94 o 
  -4   8  15       17.61       18.95      2.85 o 
  -3   8  15      165.45      182.60      7.52 o 
  -2   8  15       18.15       17.93      2.76 o 
  -1   8  15       55.89       52.90      4.14 o 
   0   8  15       27.84       24.27      2.89 o 
   1   8  15       95.81       95.90      5.51 o 
   2   8  15        7.25        7.78      2.54 o 
   3   8  15       27.79       34.79      3.84 o 
  -2   9  15      311.37      336.42     29.85 o 
  -1   9  15       20.09       21.94      2.98 o 
   0   9  15        1.99        2.13      2.36 o 
  -8   0  16      754.18      760.11     26.81 o 
  -7   0  16      454.40      450.26     19.37 o 
  -6   0  16      162.73      156.00     11.25 o 
  -5   0  16       27.44       22.36      3.42 o 
  -4   0  16      611.90      602.95     40.84 o 
  -3   0  16       82.10       75.95      3.73 o 
  -2   0  16     3740.89     3959.65    120.48 o 
  -1   0  16       38.15       32.92      2.29 o 
   0   0  16      567.87      612.08     12.82 o 
   1   0  16      418.12      429.46      8.68 o 
   2   0  16       83.47      105.01      3.76 o 
   3   0  16      502.44      474.05     19.09 o 
   4   0  16       27.46       34.90      4.24 o 
   5   0  16        3.44        3.47      2.70 o 
   6   0  16      322.35      344.77     11.46 o 
   7   0  16       30.76       36.92      5.81 o 
  -8   1  16        0.05       -0.71      2.58 o 
  -7   1  16       72.45       68.54      5.87 o 
  -6   1  16        2.83        3.26      2.05 o 
  -5   1  16       14.87       16.29      2.05 o 
  -4   1  16       59.35       55.66      2.56 o 
  -3   1  16       71.53       72.42      2.69 o 
  -2   1  16      185.84      181.00      4.86 o 
  -1   1  16        0.22        2.68      1.13 o 
   0   1  16       50.83       56.83      1.97 o 
   1   1  16       56.77       64.63      2.17 o 
   2   1  16        1.07        1.45      1.29 o 
   3   1  16       51.20       49.42      2.99 o 
   4   1  16       49.87       41.64      2.94 o 
   5   1  16      469.60      452.97      8.91 o 
   6   1  16       29.60       28.69      3.19 o 
   7   1  16        4.99        8.99      2.26 o 
  -8   2  16      268.72      249.09     13.12 o 
  -7   2  16        5.83        6.70      2.94 o 
  -6   2  16       72.60       75.39      3.97 o 
  -5   2  16      189.79      191.31      5.56 o 
  -4   2  16       37.45       40.08      2.38 o 
  -3   2  16      285.50      275.55      8.52 o 
  -2   2  16      199.89      209.90      7.27 o 
  -1   2  16      161.84      165.73      5.96 o 
   0   2  16       77.22       67.10      3.17 o 
   1   2  16      936.55      917.92     30.47 o 
   2   2  16      736.03      699.20     11.63 o 
   3   2  16       34.46       27.49      2.14 o 
   4   2  16        2.58        4.98      1.86 o 
   5   2  16      429.34      393.69     15.35 o 
   6   2  16       72.69       79.11      4.81 o 
   7   2  16       23.34       38.57      3.51 o 
  -8   3  16        5.16        4.59      1.89 o 
  -7   3  16        0.04        2.35      1.74 o 
  -6   3  16      352.76      351.21     16.25 o 
  -5   3  16       14.93       14.90      2.24 o 
  -4   3  16       47.54       43.17      2.97 o 
  -3   3  16       34.51       35.45      2.55 o 
  -2   3  16        0.35       -0.44      1.25 o 
  -1   3  16       19.93       22.05      1.82 o 
   0   3  16        1.01        0.62      1.40 o 
   1   3  16       74.18       75.26      3.40 o 
   2   3  16      851.69      822.83      9.19 o 
   3   3  16      233.91      227.62      5.16 o 
   4   3  16       47.87       44.78      2.72 o 
   5   3  16       11.88       11.93      2.38 o 
   6   3  16       42.26       45.78      3.79 o 
  -7   4  16      128.47      111.16      5.03 o 
  -6   4  16        3.92        5.18      1.99 o 
  -5   4  16       40.85       35.66      3.02 o 
  -4   4  16        1.42        2.70      1.82 o 
  -3   4  16      131.96      124.57      4.51 o 
  -2   4  16      453.65      442.88      8.08 o 
  -1   4  16      862.22      812.68     41.15 o 
   0   4  16      197.72      199.70      6.30 o 
   1   4  16       57.84       54.41      3.18 o 
   2   4  16     2368.88     2331.33     49.16 o 
   3   4  16      229.49      215.61      5.99 o 
   4   4  16      655.39      642.00     10.94 o 
   5   4  16       55.36       49.58      3.26 o 
   6   4  16        0.55        1.90      1.91 o 
  -7   5  16       56.75       50.68      3.59 o 
  -6   5  16      252.31      250.82      9.75 o 
  -5   5  16      124.26      135.00      5.42 o 
  -4   5  16       64.56       62.02      3.63 o 
  -3   5  16      241.51      242.46      7.31 o 
  -2   5  16       48.34       47.72      3.67 o 
  -1   5  16      254.42      221.49      5.90 o 
   0   5  16      200.05      188.22      5.52 o 
   1   5  16      133.34      119.15      4.58 o 
   2   5  16        2.48        6.75      1.97 o 
   3   5  16      377.71      358.07      9.49 o 
   4   5  16       20.36       19.20      2.88 o 
   5   5  16       31.64       38.18      3.65 o 
  -6   6  16      277.63      284.02      8.32 o 
  -5   6  16      209.19      207.91      7.73 o 
  -4   6  16       17.24       18.95      2.41 o 
  -3   6  16      315.79      308.71      7.45 o 
  -2   6  16       79.36       75.63      4.59 o 
  -1   6  16        7.90        3.49      1.79 o 
   0   6  16        3.03        4.73      1.79 o 
   1   6  16      266.13      258.78      8.58 o 
   2   6  16      326.06      324.51     13.41 o 
   3   6  16       40.43       42.10      3.81 o 
   4   6  16      295.58      307.44      9.53 o 
   5   6  16       55.42       55.07      4.27 o 
  -5   7  16      104.85      106.51      5.09 o 
  -4   7  16       37.69       44.00      3.30 o 
  -3   7  16      248.03      249.88     10.44 o 
  -2   7  16       15.32       17.63      2.85 o 
  -1   7  16        8.52        7.23      2.15 o 
   0   7  16        0.12        3.10      1.80 o 
   1   7  16       81.60       77.90      4.10 o 
   2   7  16       74.01       72.57      4.83 o 
   3   7  16       54.61       50.05      4.24 o 
   4   7  16      182.74      189.31      7.77 o 
  -4   8  16       51.14       65.31      4.68 o 
  -3   8  16        0.07        1.44      1.87 o 
  -2   8  16        8.09       12.54      2.41 o 
  -1   8  16      327.03      347.37     12.09 o 
   0   8  16       26.77       39.32      3.53 o 
   1   8  16       27.43       35.07      3.61 o 
   2   8  16       16.54       19.49      3.00 o 
  -8   1  17        4.81        6.74      3.13 o 
  -7   1  17      875.07      850.53     19.08 o 
  -6   1  17       98.58       93.15      6.25 o 
  -5   1  17       46.94       42.59      3.51 o 
  -4   1  17       53.39       55.84      2.66 o 
  -3   1  17      152.52      162.15      3.95 o 
  -2   1  17      236.42      227.94      7.62 o 
  -1   1  17      691.16      721.58     15.30 o 
   0   1  17      229.21      245.56      7.83 o 
   1   1  17       96.65       88.89      2.90 o 
   2   1  17      180.06      175.50      4.15 o 
   3   1  17       92.03       81.69      3.71 o 
   4   1  17      254.82      216.37      6.00 o 
   5   1  17       74.17       79.57      4.05 o 
   6   1  17       68.95       64.23      4.37 o 
   7   1  17        7.84       10.38      2.27 o 
  -8   2  17       17.81       20.06      3.89 o 
  -7   2  17       77.12       77.78      6.26 o 
  -6   2  17      149.13      157.05      8.02 o 
  -5   2  17      451.21      430.26      9.44 o 
  -4   2  17      654.49      658.18     14.03 o 
  -3   2  17       63.17       64.18      3.15 o 
  -2   2  17       40.76       34.21      2.15 o 
  -1   2  17      129.65      120.16      3.36 o 
   0   2  17        9.50       12.64      1.91 o 
   1   2  17      606.58      591.50     11.79 o 
   2   2  17       69.73       68.50      3.38 o 
   3   2  17      261.87      254.56      5.41 o 
   4   2  17      377.30      337.98      8.31 o 
   5   2  17      493.22      473.16     10.96 o 
   6   2  17      102.64       94.14      5.22 o 
  -7   3  17      519.14      524.04     27.16 o 
  -6   3  17      193.93      188.31      9.34 o 
  -5   3  17       34.40       35.91      2.91 o 
  -4   3  17       57.74       59.44      3.38 o 
  -3   3  17        6.93        5.27      1.59 o 
  -2   3  17        2.21        2.57      1.44 o 
  -1   3  17      688.55      661.75     19.17 o 
   0   3  17        5.07        4.73      1.69 o 
   1   3  17        4.24        3.02      1.75 o 
   2   3  17      398.20      390.05      7.51 o 
   3   3  17      242.48      203.02      5.64 o 
   4   3  17       10.20       14.54      1.87 o 
   5   3  17      266.47      268.96     10.70 o 
   6   3  17       29.55       44.68      4.47 o 
  -7   4  17      143.35      148.09      5.82 o 
  -6   4  17      227.02      214.16     10.02 o 
  -5   4  17      100.60       95.19      4.42 o 
  -4   4  17       19.55       22.08      2.52 o 
  -3   4  17      130.34      116.96      4.43 o 
  -2   4  17      209.83      202.07      4.74 o 
  -1   4  17       10.69       13.60      2.03 o 
   0   4  17        2.96        2.54      1.69 o 
   1   4  17      230.74      215.85      8.35 o 
   2   4  17      639.79      638.43     12.66 o 
   3   4  17      207.15      207.74      5.96 o 
   4   4  17        0.75       -0.38      1.81 o 
   5   4  17        3.95        7.57      2.01 o 
   6   4  17        7.62       11.93      2.43 o 
  -7   5  17      257.51      256.57      7.78 o 
  -6   5  17      708.95      692.64     17.67 o 
  -5   5  17      151.06      154.80      6.61 o 
  -4   5  17        7.69       10.20      2.03 o 
  -3   5  17       15.59       17.26      2.25 o 
  -2   5  17      101.83       98.02      5.00 o 
  -1   5  17       14.43       17.84      2.27 o 
   0   5  17      129.32      136.95      4.88 o 
   1   5  17       61.00       55.66      4.33 o 
   2   5  17       37.31       44.00      3.23 o 
   3   5  17      291.03      288.72      8.67 o 
   4   5  17       15.34       18.50      2.82 o 
   5   5  17       76.29       86.80      5.26 o 
  -6   6  17      291.03      299.12      8.41 o 
  -5   6  17       71.57       66.88      4.04 o 
  -4   6  17      225.35      228.11      7.63 o 
  -3   6  17      153.85      158.20      8.11 o 
  -2   6  17       12.93        8.83      2.37 o 
  -1   6  17       96.24       95.51      4.28 o 
   0   6  17       11.10       19.85      2.37 o 
   1   6  17      483.95      471.88     15.93 o 
   2   6  17      275.73      284.38      8.55 o 
   3   6  17       40.27       39.19      5.05 o 
   4   6  17        3.06        3.06      2.12 o 
  -5   7  17        0.20        4.65      1.73 o 
  -4   7  17       31.94       31.49      3.66 o 
  -3   7  17       87.62       97.97      5.53 o 
  -2   7  17        0.72        2.82      2.07 o 
  -1   7  17       95.54       99.16      5.30 o 
   0   7  17        8.41       12.14      2.12 o 
   1   7  17       39.07       36.22      2.97 o 
   2   7  17       17.35       16.91      2.96 o 
   3   7  17       36.06       42.78      4.87 o 
   4   7  17       34.67       44.84      6.42 o 
  -3   8  17       39.67       33.77      3.58 o 
  -2   8  17        5.90        7.98      2.21 o 
  -1   8  17       71.96       73.95      4.89 o 
   0   8  17      146.71      145.43      6.63 o 
   1   8  17      167.33      154.35      6.96 o 
   2   8  17        3.90        2.81      1.95 o 
  -8   0  18      384.71      374.43     19.21 o 
  -7   0  18       24.64       21.04      5.73 o 
  -6   0  18       15.80       11.66      5.08 o 
  -5   0  18     1660.30     1653.45     83.20 o 
  -4   0  18      518.17      507.57     21.51 o 
  -3   0  18        5.52        7.60      2.59 o 
  -2   0  18     1529.99     1500.58     34.97 o 
  -1   0  18      509.27      495.32     22.44 o 
   0   0  18      416.19      429.43     15.86 o 
   1   0  18        0.16        0.34      1.52 o 
   2   0  18        4.38        4.29      2.29 o 
   3   0  18       35.07       48.54      4.43 o 
   4   0  18     1421.28     1326.69     27.92 o 
   5   0  18      147.08      130.27      7.09 o 
   6   0  18        1.08        6.71      2.40 o 
  -8   1  18       70.45       81.22      7.96 o 
  -7   1  18        4.76        8.28      3.33 o 
  -6   1  18        0.15       -1.20      1.78 o 
  -5   1  18       22.49       24.89      3.07 o 
  -4   1  18       37.49       45.19      2.52 o 
  -3   1  18      205.45      208.05      5.08 o 
  -2   1  18      109.34      105.73      4.74 o 
  -1   1  18      174.71      169.12      5.04 o 
   0   1  18       35.18       35.78      2.03 o 
   1   1  18       62.32       62.32      2.63 o 
   2   1  18       45.18       40.52      2.35 o 
   3   1  18       12.55       14.48      2.23 o 
   4   1  18      182.86      160.71      5.36 o 
   5   1  18       66.45       59.24      3.53 o 
   6   1  18        0.01        1.75      1.81 o 
  -8   2  18       12.09       11.67      3.14 o 
  -7   2  18       95.95       91.74      6.73 o 
  -6   2  18      382.21      370.41     21.61 o 
  -5   2  18      219.96      225.59      9.53 o 
  -4   2  18       35.89       33.72      2.35 o 
  -3   2  18       84.06       80.13      3.15 o 
  -2   2  18      193.26      186.06      7.31 o 
  -1   2  18      542.87      557.60     11.12 o 
   0   2  18      301.54      297.88      8.35 o 
   1   2  18      287.32      277.06      8.09 o 
   2   2  18      113.67      112.72      3.62 o 
   3   2  18      204.51      195.47      4.85 o 
   4   2  18      781.59      783.09     22.97 o 
   5   2  18      252.42      260.63      8.29 o 
   6   2  18       76.85       72.11      4.66 o 
  -7   3  18       22.68       26.08      3.17 o 
  -6   3  18      193.31      201.52      6.93 o 
  -5   3  18       22.58       27.26      2.67 o 
  -4   3  18        0.59        1.31      1.80 o 
  -3   3  18      210.20      199.44      6.59 o 
  -2   3  18       99.00      100.93      3.47 o 
  -1   3  18       53.50       47.50      2.94 o 
   0   3  18       28.31       24.17      2.39 o 
   1   3  18       44.40       43.98      3.24 o 
   2   3  18      153.20      145.43      4.88 o 
   3   3  18       68.53       60.01      3.00 o 
   4   3  18       14.17       17.54      2.20 o 
   5   3  18        4.75        4.81      2.02 o 
   6   3  18       20.02       32.16      3.22 o 
  -7   4  18       32.79       35.06      3.10 o 
  -6   4  18      443.27      460.07     12.66 o 
  -5   4  18      171.78      161.05      6.65 o 
  -4   4  18       15.61       16.87      2.30 o 
  -3   4  18      157.77      132.39      4.77 o 
  -2   4  18       16.00       16.45      1.90 o 
  -1   4  18        1.12        1.48      1.81 o 
   0   4  18       71.68       65.51      3.49 o 
   1   4  18      368.89      390.11      7.83 o 
   2   4  18       21.56       21.70      2.48 o 
   3   4  18      340.38      316.44     12.87 o 
   4   4  18        1.18        3.37      1.92 o 
   5   4  18       15.49       20.23      3.84 o 
  -6   5  18       27.53       40.80      3.33 o 
  -5   5  18      315.15      295.48      7.78 o 
  -4   5  18       31.56       34.19      3.40 o 
  -3   5  18        2.85        2.20      1.69 o 
  -2   5  18      248.28      235.00      7.52 o 
  -1   5  18      105.94       88.64      4.06 o 
   0   5  18       56.61       47.37      3.21 o 
   1   5  18        4.81        5.18      1.96 o 
   2   5  18       81.05       72.79      3.87 o 
   3   5  18       49.63       43.91      3.91 o 
   4   5  18       95.76       94.98      5.31 o 
   5   5  18        3.61        8.77      2.16 o 
  -6   6  18        2.34        4.14      2.23 o 
  -5   6  18       48.10       41.98      3.36 o 
  -4   6  18      944.93      933.78     23.18 o 
  -3   6  18       22.84       27.16      5.93 o 
  -2   6  18       33.91       36.88      3.48 o 
  -1   6  18       56.94       41.95      3.09 o 
   0   6  18      151.24      168.88      6.44 o 
   1   6  18      110.97      113.44      4.82 o 
   2   6  18       97.28      104.78      4.65 o 
   3   6  18       23.12       29.30      3.44 o 
   4   6  18       95.83       96.07      5.58 o 
  -5   7  18        1.41        8.42      1.84 o 
  -4   7  18        2.07        1.66      1.95 o 
  -3   7  18      176.22      185.61      7.50 o 
  -2   7  18        3.77        5.55      1.92 o 
  -1   7  18       50.09       41.68      3.69 o 
   0   7  18       12.45       14.53      2.12 o 
   1   7  18      157.25      164.14      5.87 o 
   2   7  18        3.56        4.79      2.44 o 
   3   7  18       17.93       28.69      3.49 o 
  -3   8  18        5.10       10.81      2.37 o 
  -2   8  18        8.01       11.04      2.32 o 
  -1   8  18      122.05      143.28      8.97 o 
   0   8  18       21.09       25.65      3.17 o 
   1   8  18       60.40       64.46      4.62 o 
  -8   1  19      428.88      440.59     14.83 o 
  -7   1  19       66.52       73.31      6.25 o 
  -6   1  19        3.31        4.75      2.03 o 
  -5   1  19      371.06      352.90     15.95 o 
  -4   1  19      918.71      909.13     27.38 o 
  -3   1  19      135.89      137.65      3.90 o 
  -2   1  19      151.29      138.90      3.82 o 
  -1   1  19      525.16      500.23      6.84 o 
   0   1  19       29.26       36.31      2.16 o 
   1   1  19       50.12       51.57      3.54 o 
   2   1  19      632.91      588.12     23.21 o 
   3   1  19        2.31        5.47      1.85 o 
   4   1  19       54.93       49.17      3.27 o 
   5   1  19      464.99      452.92     11.56 o 
   6   1  19       40.64       42.29      3.66 o 
  -7   2  19      170.08      158.14      8.74 o 
  -6   2  19      118.73      118.74      5.72 o 
  -5   2  19      244.49      237.50      7.60 o 
  -4   2  19       15.81       10.34      2.01 o 
  -3   2  19      179.05      160.77      4.32 o 
  -2   2  19        0.59       -0.55      1.43 o 
  -1   2  19        3.79        1.79      1.45 o 
   0   2  19        4.65        5.58      1.77 o 
   1   2  19      202.61      180.85      5.11 o 
   2   2  19       21.69       22.89      2.44 o 
   3   2  19       20.00       18.73      2.31 o 
   4   2  19        1.27        2.68      1.73 o 
   5   2  19       15.17       25.09      2.96 o 
   6   2  19       96.21      101.10      5.55 o 
  -7   3  19       33.05       38.00      3.75 o 
  -6   3  19      326.68      323.23     10.32 o 
  -5   3  19      315.50      326.05     10.80 o 
  -4   3  19      254.96      247.12      6.44 o 
  -3   3  19      176.52      157.73      4.40 o 
  -2   3  19     1280.25     1231.74     34.11 o 
  -1   3  19      530.06      519.15     12.61 o 
   0   3  19      123.22      120.65      6.03 o 
   1   3  19     1604.18     1578.10     28.38 o 
   2   3  19       24.34       23.95      2.49 o 
   3   3  19       55.45       49.71      3.27 o 
   4   3  19       57.86       62.25      3.53 o 
   5   3  19      175.22      163.14      6.75 o 
   6   3  19        2.79        8.33      1.95 o 
  -7   4  19      134.98      142.62      5.69 o 
  -6   4  19       23.43       29.03      3.10 o 
  -5   4  19       74.07       71.21      3.96 o 
  -4   4  19        0.52        0.54      1.70 o 
  -3   4  19       32.75       30.84      2.84 o 
  -2   4  19        1.44       -0.29      1.72 o 
  -1   4  19      100.41       97.56      4.15 o 
   0   4  19       28.14       26.29      2.65 o 
   1   4  19       17.18       15.14      2.18 o 
   2   4  19      104.92      115.31      4.63 o 
   3   4  19       22.89       24.45      2.63 o 
   4   4  19        7.77       13.80      3.28 o 
   5   4  19       16.43       24.31      5.54 o 
  -6   5  19       10.81       14.63      2.37 o 
  -5   5  19       46.49       57.67      4.46 o 
  -4   5  19      101.13      106.45      6.05 o 
  -3   5  19       99.92       93.42      5.13 o 
  -2   5  19      663.11      632.58     23.10 o 
  -1   5  19       31.23       31.09      2.81 o 
   0   5  19       33.14       38.15      3.00 o 
   1   5  19      319.10      331.26      7.76 o 
   2   5  19      430.81      429.85     12.09 o 
   3   5  19       25.83       29.15      3.48 o 
   4   5  19       49.75       53.55      4.13 o 
   5   5  19      144.79      169.76      9.09 o 
  -5   6  19       11.01        9.42      2.05 o 
  -4   6  19      172.01      180.46      7.38 o 
  -3   6  19       86.87       79.83      4.96 o 
  -2   6  19      144.65      137.84      7.32 o 
  -1   6  19      265.12      260.46     10.25 o 
   0   6  19      550.00      546.06     10.68 o 
   1   6  19       92.48       85.74      4.27 o 
   2   6  19        5.95       13.69      2.15 o 
   3   6  19        9.67       13.85      2.63 o 
   4   6  19      103.17      116.66      7.58 o 
  -4   7  19       29.74       29.00      3.46 o 
  -3   7  19      157.43      154.51      6.97 o 
  -2   7  19        5.68        8.75      2.25 o 
  -1   7  19       21.33       23.62      2.96 o 
   0   7  19      333.27      335.67      8.51 o 
   1   7  19      494.78      513.54     14.41 o 
   2   7  19        0.34        2.28      2.14 o 
   3   7  19        7.53       11.05      2.76 o 
  -2   8  19       39.17       39.83      3.73 o 
  -1   8  19       18.00       32.45      3.41 o 
   0   8  19      248.15      272.79      9.38 o 
   1   8  19       71.06       76.90      5.03 o 
  -7   0  20      184.76      183.82     13.24 o 
  -6   0  20      250.99      228.87     13.97 o 
  -5   0  20       29.07       33.65      4.26 o 
  -4   0  20      852.86      822.18     44.94 o 
  -3   0  20      751.69      717.99     22.28 o 
  -2   0  20      339.01      336.07      9.61 o 
  -1   0  20      109.00      102.48      5.52 o 
   0   0  20      115.56       97.29      4.02 o 
   1   0  20      307.86      282.89      8.70 o 
   2   0  20       53.68       54.80      6.40 o 
   3   0  20      602.59      516.94     17.16 o 
   4   0  20       28.88       50.30      4.69 o 
   5   0  20       12.01       21.35      3.34 o 
   6   0  20        1.14        2.38      2.05 o 
  -7   1  20      583.44      536.31     15.78 o 
  -6   1  20      142.02      125.21     12.04 o 
  -5   1  20      129.45      115.52      5.79 o 
  -4   1  20        2.24        2.13      1.85 o 
  -3   1  20      121.12      105.52      4.23 o 
  -2   1  20      851.93      831.43     16.06 o 
  -1   1  20     1355.33     1329.28     32.23 o 
   0   1  20      757.83      739.83     18.07 o 
   1   1  20     1145.91     1162.90     29.14 o 
   2   1  20        8.90        8.63      1.95 o 
   3   1  20       70.01       70.66      3.68 o 
   4   1  20      137.90      137.75      5.14 o 
   5   1  20       70.92       85.49      4.21 o 
   6   1  20       88.39      105.15      5.60 o 
  -7   2  20      203.43      209.23     10.09 o 
  -6   2  20       27.44       28.66      4.64 o 
  -5   2  20       32.65       30.56      3.40 o 
  -4   2  20      141.22      137.58      4.78 o 
  -3   2  20       84.86       75.71      3.19 o 
  -2   2  20      194.80      189.69      4.64 o 
  -1   2  20       99.24       97.42      4.12 o 
   0   2  20      573.24      544.77     14.36 o 
   1   2  20       32.37       31.05      2.67 o 
   2   2  20       10.69       15.38      2.30 o 
   3   2  20       23.23       31.18      2.69 o 
   4   2  20      421.43      432.60     11.13 o 
   5   2  20       53.06       60.64      4.26 o 
   6   2  20       59.02       75.12      4.84 o 
  -7   3  20        6.21       10.85      2.35 o 
  -6   3  20       11.91       17.66      2.80 o 
  -5   3  20       32.26       28.70      2.70 o 
  -4   3  20        6.53        3.55      1.87 o 
  -3   3  20      401.62      382.70      6.81 o 
  -2   3  20      180.69      180.93      4.67 o 
  -1   3  20      121.42      122.73      4.87 o 
   0   3  20     1224.48     1179.11     28.79 o 
   1   3  20      405.14      385.91      9.87 o 
   2   3  20      130.85      129.55      6.14 o 
   3   3  20      249.78      248.81      6.65 o 
   4   3  20        3.84        3.25      2.00 o 
   5   3  20      123.05      144.86      6.48 o 
  -6   4  20       20.76       23.79      2.64 o 
  -5   4  20       23.66       24.94      2.64 o 
  -4   4  20       50.35       52.79      3.39 o 
  -3   4  20       94.20       88.89      4.11 o 
  -2   4  20      981.87      916.51     23.38 o 
  -1   4  20      517.39      485.95      9.06 o 
   0   4  20        0.60       -0.87      1.65 o 
   1   4  20       27.26       29.45      2.78 o 
   2   4  20        0.09        1.03      1.72 o 
   3   4  20       27.39       31.60      2.99 o 
   4   4  20       75.96       77.85      6.42 o 
   5   4  20       60.55       69.72      5.90 o 
  -6   5  20      148.55      166.39      6.26 o 
  -5   5  20       30.80       33.45      3.01 o 
  -4   5  20        1.49        2.67      1.73 o 
  -3   5  20      311.08      307.39      9.02 o 
  -2   5  20        2.10        2.24      2.43 o 
  -1   5  20       41.86       45.52      3.19 o 
   0   5  20      425.96      412.31     20.09 o 
   1   5  20       28.33       29.31      2.85 o 
   2   5  20      621.02      601.00     17.32 o 
   3   5  20      388.65      381.00     22.42 o 
   4   5  20        0.02        2.29      2.02 o 
  -5   6  20       19.78       22.45      2.60 o 
  -4   6  20       39.00       43.72      3.98 o 
  -3   6  20      105.66      114.18      5.77 o 
  -2   6  20      100.57      102.00      5.41 o 
  -1   6  20       40.73       37.58      2.98 o 
   0   6  20       50.56       53.77      3.55 o 
   1   6  20       87.78       82.18      4.21 o 
   2   6  20      102.77      107.92      4.81 o 
   3   6  20        7.91       10.44      2.62 o 
  -4   7  20      302.02      328.21     10.44 o 
  -3   7  20        9.18       11.35      3.28 o 
  -2   7  20       33.34       38.63      3.67 o 
  -1   7  20       21.56       25.43      3.09 o 
   0   7  20       30.15       36.40      3.00 o 
   1   7  20      139.75      150.98      9.85 o 
   2   7  20        4.74       15.56      2.61 o 
  -1   8  20       44.54       48.94      7.15 o 
  -7   1  21       33.23       38.90      4.74 o 
  -6   1  21       14.80       16.68      3.56 o 
  -5   1  21       94.23       87.67      4.94 o 
  -4   1  21      324.07      308.96      7.12 o 
  -3   1  21      238.50      213.94      5.82 o 
  -2   1  21      638.90      604.06      9.32 o 
  -1   1  21        9.18       14.68      1.91 o 
   0   1  21     1607.55     1511.59     14.82 o 
   1   1  21      944.59      871.77     29.37 o 
   2   1  21        7.83        7.56      1.83 o 
   3   1  21      288.37      254.70      6.66 o 
   4   1  21        0.64        1.85      1.52 o 
   5   1  21       96.53      106.76      4.77 o 
  -7   2  21        0.76        2.62      2.98 o 
  -6   2  21       11.60       16.95      2.70 o 
  -5   2  21       64.26       64.68      4.36 o 
  -4   2  21      303.73      273.61      8.03 o 
  -3   2  21      258.38      231.08      6.12 o 
  -2   2  21      343.60      327.36      7.82 o 
  -1   2  21        8.50        7.85      1.95 o 
   0   2  21      884.92      841.65     20.14 o 
   1   2  21       99.74      100.48      4.17 o 
   2   2  21      501.44      431.24     26.73 o 
   3   2  21        0.20       -0.40      1.95 o 
   4   2  21        0.58        4.80      1.59 o 
   5   2  21        0.00        4.44      1.83 o 
  -7   3  21       37.10       42.47      3.77 o 
  -6   3  21        8.54       14.67      2.70 o 
  -5   3  21       85.28       84.27      4.15 o 
  -4   3  21       28.20       22.96      2.47 o 
  -3   3  21       92.01       97.08      3.68 o 
  -2   3  21       10.17        6.89      1.96 o 
  -1   3  21     1453.34     1409.66     38.09 o 
   0   3  21       97.39       82.98      3.94 o 
   1   3  21       72.56       62.14      3.54 o 
   2   3  21       16.78       14.81      2.24 o 
   3   3  21      115.30      111.02      5.49 o 
   4   3  21       61.48       69.17      4.50 o 
   5   3  21       21.28       25.40      3.97 o 
  -6   4  21       74.46       83.61      4.33 o 
  -5   4  21      112.18      130.34      5.23 o 
  -4   4  21       30.21       34.32      2.88 o 
  -3   4  21      335.36      343.15     12.48 o 
  -2   4  21      334.24      345.02      7.69 o 
  -1   4  21       47.08       41.08      3.13 o 
   0   4  21       64.17       62.02      3.63 o 
   1   4  21       78.60       84.83      4.13 o 
   2   4  21      101.72       90.98      4.30 o 
   3   4  21        0.09        0.63      2.04 o 
   4   4  21        5.71        4.46      2.32 o 
   5   4  21       29.70       44.73      4.60 o 
  -6   5  21       20.30       18.55      2.48 o 
  -5   5  21       42.36       47.15      3.45 o 
  -4   5  21        4.60        7.80      2.22 o 
  -3   5  21        5.33       10.94      2.54 o 
  -2   5  21       19.35       14.13      2.48 o 
  -1   5  21      462.78      447.78     11.41 o 
   0   5  21       64.10       69.28      3.86 o 
   1   5  21      137.76      135.63      6.05 o 
   2   5  21      469.74      506.65     16.83 o 
   3   5  21      330.43      329.43     15.96 o 
   4   5  21      209.29      237.80      8.63 o 
  -5   6  21      184.19      199.51     12.39 o 
  -4   6  21        0.00        4.31      2.26 o 
  -3   6  21      138.53      143.51      6.57 o 
  -2   6  21      116.43      114.49      5.83 o 
  -1   6  21       64.13       65.31      4.49 o 
   0   6  21      164.72      147.66      6.36 o 
   1   6  21       53.03       53.44      3.57 o 
   2   6  21       47.15       54.43      3.55 o 
   3   6  21       62.88       60.93      4.65 o 
  -3   7  21      182.62      180.53      9.36 o 
  -2   7  21       17.98       23.23      2.95 o 
  -1   7  21      207.89      181.67      9.03 o 
   0   7  21      527.31      546.92     17.75 o 
   1   7  21      242.42      259.14      7.66 o 
   2   7  21        2.25        3.40      2.01 o 
  -7   0  22        2.05        5.73      4.14 o 
  -6   0  22        2.47       -1.79      3.61 o 
  -5   0  22       37.97       40.12      6.60 o 
  -4   0  22        4.40        7.52      2.93 o 
  -3   0  22       96.68       95.65      5.90 o 
  -2   0  22     1401.50     1332.65     20.11 o 
  -1   0  22     4024.03     3982.55     42.02 o 
   0   0  22      184.05      168.15     11.09 o 
   1   0  22      473.17      449.20     26.07 o 
   2   0  22     1180.16     1185.80     54.83 o 
   3   0  22       91.82       83.97      7.92 o 
   4   0  22      285.25      254.56      9.91 o 
   5   0  22        3.64        9.24      2.50 o 
  -7   1  22        9.85       13.65      3.52 o 
  -6   1  22       26.94       20.57      3.95 o 
  -5   1  22       76.76       79.36      4.86 o 
  -4   1  22      116.38      109.42      4.49 o 
  -3   1  22        2.94        4.04      1.95 o 
  -2   1  22      762.65      709.36     10.34 o 
  -1   1  22       22.55       18.89      2.31 o 
   0   1  22      149.64      152.95      8.72 o 
   1   1  22      133.54      126.47      5.66 o 
   2   1  22       87.88       74.18      5.00 o 
   3   1  22      195.50      191.85      5.86 o 
   4   1  22       63.11       63.81      3.67 o 
   5   1  22       15.77       21.45      2.41 o 
  -7   2  22       62.55       60.53      5.77 o 
  -6   2  22        5.88        5.43      2.11 o 
  -5   2  22       22.94       24.09      3.13 o 
  -4   2  22        0.96        1.75      2.04 o 
  -3   2  22        5.72        5.18      2.04 o 
  -2   2  22      311.36      297.93      6.74 o 
  -1   2  22       54.57       53.81      3.23 o 
   0   2  22      136.81      140.86      4.89 o 
   1   2  22      238.95      229.57      8.05 o 
   2   2  22      660.15      630.12     33.79 o 
   3   2  22       12.60       15.70      2.49 o 
   4   2  22       28.81       33.79      3.36 o 
   5   2  22       37.04       44.84      3.70 o 
  -6   3  22       17.08       14.52      2.66 o 
  -5   3  22      378.75      403.77     16.08 o 
  -4   3  22       92.58       79.71      3.98 o 
  -3   3  22       26.56       32.42      2.44 o 
  -2   3  22      231.44      216.56      6.07 o 
  -1   3  22        0.53        4.41      2.35 o 
   0   3  22      135.35      124.75      4.78 o 
   1   3  22       81.50       85.97      4.10 o 
   2   3  22       53.31       50.66      3.31 o 
   3   3  22       15.22       19.11      2.66 o 
   4   3  22       53.26       47.92      3.92 o 
   5   3  22      120.45      121.27      7.62 o 
  -6   4  22        0.45        1.90      2.06 o 
  -5   4  22        3.92        6.18      1.86 o 
  -4   4  22      103.44      118.01      4.87 o 
  -3   4  22        1.24        2.00      2.01 o 
  -2   4  22      120.11      125.32      5.50 o 
  -1   4  22      143.53      130.77      5.00 o 
   0   4  22       36.82       34.22      3.21 o 
   1   4  22       36.06       30.71      2.85 o 
   2   4  22        0.48        2.11      1.75 o 
   3   4  22      116.86      112.22      4.84 o 
   4   4  22      109.40      114.23     17.95 o 
  -5   5  22       15.26       19.03      2.47 o 
  -4   5  22      185.09      172.55     10.93 o 
  -3   5  22      331.16      333.14     10.43 o 
  -2   5  22       97.09      106.24      5.43 o 
  -1   5  22       27.40       28.51      2.70 o 
   0   5  22       68.61       64.46      4.65 o 
   1   5  22        0.01        2.70      1.67 o 
   2   5  22      205.12      203.61      6.57 o 
   3   5  22       16.23       15.45      2.72 o 
  -4   6  22      398.62      457.40     12.05 o 
  -3   6  22      198.41      197.20      9.59 o 
  -2   6  22      113.36      117.68      5.97 o 
  -1   6  22      101.25      122.16      6.33 o 
   0   6  22      304.88      310.91      8.17 o 
   1   6  22      190.19      219.37      6.92 o 
   2   6  22      100.77      103.85      5.83 o 
  -2   7  22        0.21        3.27      1.86 o 
  -1   7  22       16.53       19.79      2.70 o 
   0   7  22       72.55       80.49      4.38 o 
   1   7  22      159.86      159.14      6.06 o 
  -7   1  23      216.41      225.11     10.91 o 
  -6   1  23      355.65      363.91     12.85 o 
  -5   1  23       59.19       56.90      5.69 o 
  -4   1  23      142.49      150.86      5.28 o 
  -3   1  23      255.93      259.23      6.67 o 
  -2   1  23       67.42       62.32      3.54 o 
  -1   1  23        0.14       -1.24      2.03 o 
   0   1  23      301.91      300.78     17.74 o 
   1   1  23      122.60      113.58     10.27 o 
   2   1  23      125.14      121.07      6.28 o 
   3   1  23      140.50      131.34      5.94 o 
   4   1  23        5.38       11.27      1.88 o 
   5   1  23       19.18       27.30      3.38 o 
  -6   2  23       26.29       29.00      3.19 o 
  -5   2  23       97.13       83.82      4.99 o 
  -4   2  23      171.44      160.46      6.46 o 
  -3   2  23        6.83        4.83      2.03 o 
  -2   2  23      192.05      179.39      6.57 o 
  -1   2  23      154.92      153.48      5.08 o 
   0   2  23       36.13       40.53      2.97 o 
   1   2  23      533.00      513.53     12.11 o 
   2   2  23      215.41      205.00     12.03 o 
   3   2  23      259.38      245.52      9.34 o 
   4   2  23       16.54       18.22      2.71 o 
   5   2  23      115.50      115.23      7.41 o 
  -6   3  23        7.62       10.50      2.41 o 
  -5   3  23        6.94        7.32      2.32 o 
  -4   3  23      142.12      135.26      6.06 o 
  -3   3  23       60.73       56.43      3.34 o 
  -2   3  23       39.05       37.06      3.02 o 
  -1   3  23      511.45      501.40     13.49 o 
   0   3  23      132.89      129.43      4.94 o 
   1   3  23      100.15       97.79      4.40 o 
   2   3  23        3.35        4.68      2.09 o 
   3   3  23       14.36       17.50      2.84 o 
   4   3  23       57.72       53.96      4.20 o 
  -6   4  23        0.00        3.01      1.98 o 
  -5   4  23       69.34       85.56      4.33 o 
  -4   4  23        3.15        5.48      1.94 o 
  -3   4  23        2.43        4.93      2.82 o 
  -2   4  23       37.48       45.08      3.15 o 
  -1   4  23       32.26       33.41      2.88 o 
   0   4  23       14.22       13.28      2.24 o 
   1   4  23        6.31       11.38      2.15 o 
   2   4  23        5.16        3.90      1.73 o 
   3   4  23        3.29        7.09      2.12 o 
   4   4  23       37.99       41.73      4.67 o 
  -5   5  23       16.95       15.01      2.67 o 
  -4   5  23       84.46       91.91      5.38 o 
  -3   5  23       99.91      113.91      5.77 o 
  -2   5  23        8.54        9.15      2.25 o 
  -1   5  23      173.52      180.79      6.05 o 
   0   5  23      167.00      174.41      6.02 o 
   1   5  23        1.84        6.09      1.83 o 
   2   5  23       43.33       42.83      3.30 o 
   3   5  23        1.43        5.17      2.08 o 
  -4   6  23      104.57      117.80      6.19 o 
  -3   6  23       34.96       35.52      3.47 o 
  -2   6  23      141.17      131.16      6.94 o 
  -1   6  23        5.77        9.70      2.41 o 
   0   6  23      151.03      154.87      5.90 o 
   1   6  23       42.60       42.26      3.28 o 
   2   6  23        0.10        6.22      2.01 o 
  -1   7  23       16.17       25.14      2.85 o 
  -6   0  24       75.95       84.15      9.50 o 
  -5   0  24       92.25       95.86     12.94 o 
  -4   0  24       24.38       22.23      3.59 o 
  -3   0  24      571.42      539.57     13.70 o 
  -2   0  24      506.06      482.79     12.60 o 
  -1   0  24      105.55      129.18      6.60 o 
   0   0  24      346.54      326.63     15.76 o 
   1   0  24      154.07      135.70     10.68 o 
   2   0  24        1.84        3.86      3.57 o 
   3   0  24       12.35       16.73      2.87 o 
   4   0  24       30.23       34.66      4.02 o 
  -6   1  24        2.36        3.46      2.77 o 
  -5   1  24      217.59      208.91      7.78 o 
  -4   1  24        0.25        3.25      1.77 o 
  -3   1  24        6.96       11.86      2.27 o 
  -2   1  24      283.81      288.26      6.98 o 
  -1   1  24       47.64       50.55      3.93 o 
   0   1  24       28.66       34.62      4.35 o 
   1   1  24       24.21       25.63      4.48 o 
   2   1  24       54.85       48.08      4.27 o 
   3   1  24       58.73       54.07      4.09 o 
   4   1  24       13.39       11.47      3.40 o 
  -6   2  24       16.84       16.65      2.99 o 
  -5   2  24       18.86       20.74      2.90 o 
  -4   2  24      294.26      298.64      8.82 o 
  -3   2  24        9.86       13.28      2.20 o 
  -2   2  24       39.95       28.74      3.50 o 
  -1   2  24       66.69       69.06      4.17 o 
   0   2  24       47.80       50.52      3.24 o 
   1   2  24       22.46       29.73      3.14 o 
   2   2  24       15.04       11.59      2.36 o 
   3   2  24       24.98       33.50      8.02 o 
   4   2  24      224.15      223.66      8.16 o 
  -6   3  24        4.60       12.79      2.45 o 
  -5   3  24      152.78      164.37      6.98 o 
  -4   3  24       63.49       53.30      4.04 o 
  -3   3  24       59.07       53.12      4.01 o 
  -2   3  24       27.82       36.12      2.80 o 
  -1   3  24       72.25       77.24      3.95 o 
   0   3  24       21.34       18.10      2.27 o 
   1   3  24      187.20      189.01      6.33 o 
   2   3  24       43.78       49.96      4.00 o 
   3   3  24        0.33        3.42      2.01 o 
   4   3  24      412.83      477.24     14.83 o 
  -5   4  24       13.04       14.79      2.87 o 
  -4   4  24       75.83       86.25      5.01 o 
  -3   4  24      679.90      702.24     26.82 o 
  -2   4  24      209.62      217.46      8.30 o 
  -1   4  24        2.76        3.86      1.92 o 
   0   4  24       89.49       78.37      4.11 o 
   1   4  24       72.95       73.18      4.00 o 
   2   4  24        3.70        2.94      1.68 o 
   3   4  24      112.68      131.97      6.36 o 
  -4   5  24       59.77       62.41      4.56 o 
  -3   5  24      109.82      134.84      6.33 o 
  -2   5  24       45.78       43.10      3.72 o 
  -1   5  24       40.16       41.91      3.18 o 
   0   5  24       22.05       23.04      2.52 o 
   1   5  24      106.56      105.62      4.86 o 
   2   5  24       45.45       46.69      4.19 o 
  -3   6  24       45.47       53.10      4.08 o 
  -2   6  24       22.34       22.30      2.89 o 
  -1   6  24        1.08        5.40      2.02 o 
   0   6  24      111.53      130.99      5.53 o 
   1   6  24        9.85       18.33      2.38 o 
  -6   1  25      107.92      109.80      7.55 o 
  -5   1  25        0.50        2.06      2.07 o 
  -4   1  25        4.63        9.86      2.29 o 
  -3   1  25       46.28       59.80      3.58 o 
  -2   1  25      648.51      610.99     12.15 o 
  -1   1  25        6.71       11.37      2.52 o 
   0   1  25        2.05        0.21      2.55 o 
   1   1  25       26.34       28.42      4.29 o 
   2   1  25       80.06       80.26      4.73 o 
   3   1  25       61.74       78.46      4.79 o 
   4   1  25       59.62       56.52      4.30 o 
  -6   2  25       29.10       30.19      3.19 o 
  -5   2  25        2.84        5.02      2.40 o 
  -4   2  25       73.16       78.32      4.81 o 
  -3   2  25        2.11        3.28      2.08 o 
  -2   2  25       32.78       32.92      3.36 o 
  -1   2  25      146.76      148.09      6.20 o 
   0   2  25      187.62      197.43      6.57 o 
   1   2  25       10.07       12.02      2.33 o 
   2   2  25       12.31       15.74      2.60 o 
   3   2  25        5.29        3.95      1.94 o 
   4   2  25      104.31      111.19      5.91 o 
  -5   3  25        7.84       10.66      2.53 o 
  -4   3  25        0.35       -2.34      2.34 o 
  -3   3  25       40.48       41.25      4.62 o 
  -2   3  25       74.48       59.75      4.33 o 
  -1   3  25       19.15       21.75      2.43 o 
   0   3  25       12.98       15.32      2.19 o 
   1   3  25        6.14        7.40      2.09 o 
   2   3  25        0.22        3.01      1.83 o 
   3   3  25       22.38       35.01      3.47 o 
  -5   4  25        1.42        2.48      2.96 o 
  -4   4  25       61.68       75.29      6.10 o 
  -3   4  25       30.28       31.43      3.89 o 
  -2   4  25        0.19        2.36      1.55 o 
  -1   4  25        0.13        2.55      2.09 o 
   0   4  25       16.43       16.12      2.23 o 
   1   4  25      170.80      169.05      6.01 o 
   2   4  25      401.66      446.67     11.51 o 
   3   4  25        2.45        5.57      1.78 o 
  -4   5  25      156.65      156.80      7.01 o 
  -3   5  25      203.05      226.63     12.52 o 
  -2   5  25       44.95       45.64      3.89 o 
  -1   5  25       11.66       14.95      2.18 o 
   0   5  25       41.10       58.51      4.57 o 
   1   5  25        2.82        6.73      1.91 o 
   2   5  25        5.12       11.51      2.03 o 
  -2   6  25        1.62        6.38      2.61 o 
  -1   6  25       21.61       21.36      2.78 o 
   0   6  25        0.95        5.92      1.74 o 
  -6   0  26        4.07       12.43      4.55 o 
  -5   0  26        7.88       17.24      3.04 o 
  -4   0  26        3.35        8.89      2.70 o 
  -3   0  26      249.23      263.03     20.47 o 
  -2   0  26       34.55       39.93      4.26 o 
  -1   0  26     1448.49     1357.80     33.10 o 
   0   0  26        5.27        1.62      4.14 o 
   1   0  26      203.66      188.86     12.79 o 
   2   0  26       35.91       39.27      6.74 o 
   3   0  26       17.17       27.33      6.13 o 
   4   0  26       53.40       62.83      8.08 o 
  -6   1  26       18.74       20.90      3.59 o 
  -5   1  26       17.45       21.29      2.80 o 
  -4   1  26        0.09        1.64      1.64 o 
  -3   1  26       59.75       55.05      3.50 o 
  -2   1  26      428.35      428.91     10.43 o 
  -1   1  26      282.43      285.00     12.10 o 
   0   1  26        6.51        8.83      3.15 o 
   1   1  26        9.79       10.21      5.48 o 
   2   1  26       53.07       50.54      5.12 o 
   3   1  26       51.99       69.84      4.81 o 
  -5   2  26        0.00        1.47      2.02 o 
  -4   2  26       11.61       19.12      2.85 o 
  -3   2  26       23.07       25.07      3.13 o 
  -2   2  26      140.19      126.68      5.97 o 
  -1   2  26       43.27       49.64      3.93 o 
   0   2  26       33.66       29.77      4.17 o 
   1   2  26       62.46       71.13      4.50 o 
   2   2  26        2.10        5.85      1.99 o 
   3   2  26        5.20        7.03      2.13 o 
  -5   3  26        0.13        5.27      1.88 o 
  -4   3  26       54.42       68.03      5.92 o 
  -3   3  26        0.48        0.72      2.34 o 
  -2   3  26        1.91        2.72      2.10 o 
  -1   3  26        1.06        1.07      1.52 o 
   0   3  26        0.95        2.25      1.96 o 
   1   3  26        6.14       11.29      2.76 o 
   2   3  26       13.33       13.88      2.79 o 
   3   3  26        4.65        7.02      2.13 o 
  -4   4  26        2.87       10.01      2.84 o 
  -3   4  26        3.00        5.53      2.73 o 
  -2   4  26        4.06        7.60      2.06 o 
  -1   4  26       10.13       12.42      2.07 o 
   0   4  26       33.87       31.67      2.88 o 
   1   4  26        1.55        2.53      1.67 o 
   2   4  26      156.37      150.15      6.81 o 
  -3   5  26       55.22       59.60      4.31 o 
  -2   5  26       89.45       98.51      5.54 o 
  -1   5  26        5.78       11.39      2.06 o 
   0   5  26       18.10       24.83      2.60 o 
   1   5  26       22.45       29.07      2.77 o 
  -5   1  27        4.13        6.24      2.29 o 
  -4   1  27       35.53       39.71      3.11 o 
  -3   1  27       18.66       16.83      2.76 o 
  -2   1  27      910.48      963.71     15.95 o 
  -1   1  27       45.15       39.72      4.81 o 
   0   1  27        0.85        2.29      2.49 o 
   1   1  27      118.62       98.50      6.80 o 
   2   1  27       11.72       16.67      3.81 o 
   3   1  27        1.28        5.69      3.07 o 
  -5   2  27       43.67       46.33      4.03 o 
  -4   2  27       54.64       52.94      4.88 o 
  -3   2  27       24.91       27.65      3.13 o 
  -2   2  27       81.19       69.68      4.56 o 
  -1   2  27        0.66        2.44      1.97 o 
   0   2  27      172.06      162.23      8.56 o 
   1   2  27       42.35       39.27      4.65 o 
   2   2  27       19.90       30.21      4.28 o 
   3   2  27      172.78      190.25      8.32 o 
  -4   3  27       12.38       20.04      3.54 o 
  -3   3  27       28.68       38.50      4.55 o 
  -2   3  27        4.20        4.47      2.53 o 
  -1   3  27       10.90       10.39      2.37 o 
   0   3  27       75.22       72.35      5.94 o 
   1   3  27        0.26        5.45      2.10 o 
   2   3  27       20.20       22.94      2.89 o 
  -3   4  27        2.25        6.04      2.82 o 
  -2   4  27       19.95       22.22      2.89 o 
  -1   4  27       24.06       24.63      2.53 o 
   0   4  27        1.04        2.01      1.64 o 
   1   4  27       70.35       84.84      5.20 o 
  -2   5  27       32.72       42.23      3.67 o 
  -1   5  27       15.36       20.37      2.95 o 
   0   5  27      127.27      160.80     12.31 o 
  -5   0  28       13.13       11.82      4.22 o 
  -4   0  28       46.37       54.15      6.11 o 
  -3   0  28      169.64      214.53      9.41 o 
  -2   0  28       76.15       76.03      8.73 o 
  -1   0  28       73.74       79.81      8.73 o 
   0   0  28       10.49       15.80      5.00 o 
   1   0  28      147.06      145.00     11.74 o 
   2   0  28       19.89       26.36      5.81 o 
  -4   1  28        9.55       11.15      1.98 o 
  -3   1  28       16.52       17.39      2.99 o 
  -2   1  28        8.99       14.38      5.00 o 
  -1   1  28        1.17        2.34      2.74 o 
   0   1  28       37.48       41.55      4.94 o 
   1   1  28       26.66       30.50      4.35 o 
   2   1  28        0.75        2.34      2.78 o 
  -4   2  28       60.53       61.99      5.56 o 
  -3   2  28        0.51        4.20      2.00 o 
  -2   2  28       58.16       54.26      4.24 o 
  -1   2  28       25.47       24.94      2.99 o 
   0   2  28       89.99      103.07      7.14 o 
   1   2  28       18.73       25.06      4.16 o 
   2   2  28        0.02        5.20      2.95 o 
  -4   3  28       20.62       19.54      3.50 o 
  -3   3  28        4.36        3.81      2.55 o 
  -2   3  28       23.22       19.43      2.83 o 
  -1   3  28       86.14       92.12      5.33 o 
   0   3  28      147.79      141.98      8.31 o 
   1   3  28       56.06       48.96      3.94 o 
  -2   4  28       26.20       30.03      3.39 o 
  -1   4  28      155.56      184.70      7.57 o 
   0   4  28       20.03       25.07      2.53 o 
  -4   1  29       76.84       83.72      5.00 o 
  -3   1  29      324.58      326.07      9.86 o 
  -2   1  29       29.44       49.35      5.14 o 
  -1   1  29        3.15        4.50      2.93 o 
   0   1  29        2.80        7.05      2.89 o 
   1   1  29       29.44       32.67      4.29 o 
   2   1  29      108.46      128.53      8.00 o 
  -3   2  29       21.18       19.18      2.69 o 
  -2   2  29       11.20       13.87      2.57 o 
  -1   2  29       18.53       23.98      3.86 o 
   0   2  29        0.32        4.35      3.88 o 
   1   2  29       17.12       16.85      3.38 o 
  -3   3  29       51.04       54.78      6.34 o 
  -2   3  29      117.53      129.77      6.37 o 
  -1   3  29       38.10       41.03      3.69 o 
   0   3  29       29.21       39.60      4.93 o 
  -3   0  30     1184.33     1191.45     33.51 o 
  -2   0  30      955.19     1010.06     30.99 o 
  -1   0  30        0.07        5.08      3.57 o 
   0   0  30        8.45       16.00      4.79 o 
   1   0  30       28.26       34.73      6.17 o 
  -3   1  30      485.80      521.34     16.03 o 
  -2   1  30      225.53      226.16     10.32 o 
  -1   1  30       24.36       37.61      4.57 o 
   0   1  30       10.08       15.07      3.18 o 
  -2   2  30       90.21       90.55      5.20 o 
  -1   2  30       34.98       48.93      4.91 o 
   0   2  30       15.72       22.77      3.58 o 
                                                 
